# Supplementary material for: 12α-Hy­droxy-3,27-dioxooleanano-28,13-lactone
Source: Acta Crystallogr Sect E Struct Rep Online. 2012 May 2;68(Pt 6):o1586. doi: 10.1107/S1600536812017783 (PMC3379199; doi:10.1107/S1600536812017783)
Supplement: Supplementary file 1 [file e-68-o1586-sup1.cif]

##############################################################################
#                                                                            #
# This CIF contains the data in a paper accepted for publication in          #
# Acta Crystallographica Section E. It conforms to the requirements of       #
# Notes for Authors for Acta Crystallographica Section E, and has been       #
# peer reviewed under the auspices of the IUCr Commission on Journals.       #
#                                                                            #
# Full details of the Crystallographic Information File format               #
# are given in the paper "The Crystallographic Information File (CIF):       #
# a New Standard Archive File for Crystallography" by S. R. Hall, F. H.      #
# Allen and I. D. Brown [Acta Cryst. (1991), A47, 655-685].                  #
#                                                                            #
# The current version of the core CIF dictionary is obtainable from          #
# ftp://ftp.iucr.org/pub/cif_core.dic.                                       #
#                                                                            #
# Software is freely available for graphical display of the structure(s)     #
# in this CIF. For information consult the CIF software page                 #
# http://www.iucr.org/resources/cif/software.                                #
#                                                                            #
# This file may be used for bona fide research purposes within the           #
# scientific community so long as proper attribution is given to the journal # 
# article from which it was obtained.                                        #
#                                                                            #
##############################################################################
data_global
_audit_creation_method     SHELXL-97
_journal_date_recd_electronic     2012-04-07
_journal_date_accepted     2012-04-21
_journal_name_full     'Acta Crystallographica, Section E'
_journal_year     2012
_journal_volume     68
_journal_issue      6
_journal_page_first     o1586
_journal_page_last     o1586
_journal_paper_category     QO
_journal_paper_doi     10.1107/S1600536812017783
_journal_coeditor_code     KP2404
_publ_contact_author_name     'Jun-yi Hu'
_publ_contact_author_address
;
  Center of Separation Technology,
  School of Chemical Engineering,
  University of Science and Technology Liaoning,
  Anshan 114051,
  People's Republic of China
;
_publ_contact_author_email     hjy741110@yahoo.com.cn
_publ_contact_author_fax     ?
_publ_contact_author_phone     ?
_publ_section_title
;
12\a-Hydroxy-3,27-dioxooleanano-28,13-lactone
;
loop_
    _publ_author_name
    _publ_author_footnote
    _publ_author_address
    'Jun-yi Hu' .
;
  Center of Separation Technology,
  School of Chemical Engineering,
  University of Science and Technology Liaoning,
  Anshan 114051,
  People's Republic of China
;
    'Gang-gang Wu' .
;
  Center of Separation Technology,
  School of Chemical Engineering,
  University of Science and Technology Liaoning,
  Anshan 114051,
  People's Republic of China
;
    'Ying-qian Xu' .
;
  Center of Separation Technology,
  School of Chemical Engineering,
  University of Science and Technology Liaoning,
  Anshan 114051,
  People's Republic of China
;
    'Guo-yong Xiao' .
;
  Center of Separation Technology,
  School of Chemical Engineering,
  University of Science and Technology Liaoning,
  Anshan 114051,
  People's Republic of China
;
    'Peng Lei' .
;
  Center of Separation Technology,
  School of Chemical Engineering,
  University of Science and Technology Liaoning,
  Anshan 114051,
  People's Republic of China
;
data_I
_chemical_name_systematic
;
12\a-Hydroxy-3,27-dioxooleanano-28,13-lactone
;
_chemical_name_common     ?
_chemical_formula_moiety     'C30 H44 O5'
_chemical_formula_sum     'C30 H44 O5'
_chemical_formula_structural     ?
_chemical_formula_analytical     ?
_chemical_formula_iupac     'C30 H44 O5'
_chemical_formula_weight     484.65
_chemical_melting_point     ?
_symmetry_cell_setting     orthorhombic
_symmetry_space_group_name_H-M     'P 21 21 21'
_symmetry_space_group_name_Hall     'P 2ac 2ab'
loop_
    _symmetry_equiv_pos_as_xyz
    'x, y, z'
    'x+1/2, -y+1/2, -z'
    '-x, y+1/2, -z+1/2'
    '-x+1/2, -y, z+1/2'
_cell_length_a     12.4457(3)
_cell_length_b     15.5804(4)
_cell_length_c     27.1710(8)
_cell_angle_alpha     90.00
_cell_angle_beta     90.00
_cell_angle_gamma     90.00
_cell_volume     5268.7(2)
_cell_formula_units_Z     8
_cell_measurement_reflns_used     11606
_cell_measurement_theta_min     1.5
_cell_measurement_theta_max     27.1
_cell_measurement_temperature     113(2)
_exptl_crystal_description     block
_exptl_crystal_colour     colourless
_exptl_crystal_size_max     0.32
_exptl_crystal_size_mid     0.30
_exptl_crystal_size_min     0.26
_exptl_crystal_density_diffrn     1.222
_exptl_crystal_density_meas     ?
_exptl_crystal_density_method     'not measured'
_exptl_crystal_F_000     2112
_exptl_absorpt_coefficient_mu     0.081
_exptl_absorpt_correction_type     multi-scan
_exptl_absorpt_process_details     '(CrystalClear; Rigaku, 2007)'
_exptl_absorpt_correction_T_min     0.9745
_exptl_absorpt_correction_T_max     0.9792
_exptl_special_details
;
;
_diffrn_ambient_temperature     113(2)
_diffrn_radiation_type     'Mo K\a'
_diffrn_radiation_wavelength     0.71073
_diffrn_radiation_source     'rotating anode'
_diffrn_radiation_monochromator     multilayer
_diffrn_measurement_device_type     'Rigaku Saturn CCD area-detector'
_diffrn_measurement_method     '\f and \w scans'
_diffrn_detector_area_resol_mean     7.31
_diffrn_reflns_number     46805
_diffrn_reflns_av_R_equivalents     0.0542
_diffrn_reflns_av_sigmaI/netI     0.0320
_diffrn_reflns_theta_min     1.50
_diffrn_reflns_theta_max     27.09
_diffrn_reflns_theta_full     27.09
_diffrn_measured_fraction_theta_max     0.999
_diffrn_measured_fraction_theta_full     0.999
_diffrn_reflns_limit_h_min     -15
_diffrn_reflns_limit_h_max     15
_diffrn_reflns_limit_k_min     -19
_diffrn_reflns_limit_k_max     19
_diffrn_reflns_limit_l_min     -34
_diffrn_reflns_limit_l_max     32
_diffrn_standards_number     0
_diffrn_standards_interval_count     0
_diffrn_standards_interval_time     0
_diffrn_standards_decay_%     0
loop_
    _diffrn_standard_refln_index_h
    _diffrn_standard_refln_index_k
    _diffrn_standard_refln_index_l
    ? ? ?
_refine_special_details
;
Refinement of <i>F</i>^2^ against ALL reflections. The weighted <i>R</i>-factor
<i>wR</i> and goodness of fit <i>S</i> are based on <i>F</i>^2^, conventional
<i>R</i>-factors <i>R</i> are based on <i>F</i>, with <i>F</i> set to zero for
negative <i>F</i>^2^. The threshold expression of <i>F</i>^2^ >
\s(<i>F</i>^2^) is used only for calculating <i>R</i>-factors(gt) <i>etc</i>.
and is not relevant to the choice of reflections for refinement.
<i>R</i>-factors based on <i>F</i>^2^ are statistically about twice as large
as those based on <i>F</i>, and <i>R</i>- factors based on ALL data will be
even larger.
;
_reflns_number_total     6391
_reflns_number_gt     6106
_reflns_threshold_expression     I>2\s(I)
_refine_ls_structure_factor_coef     Fsqd
_refine_ls_matrix_type     full
_refine_ls_R_factor_all     0.0444
_refine_ls_R_factor_gt     0.0413
_refine_ls_wR_factor_gt     0.0937
_refine_ls_wR_factor_ref     0.0952
_refine_ls_goodness_of_fit_ref     1.098
_refine_ls_restrained_S_all     1.098
_refine_ls_number_reflns     6391
_refine_ls_number_parameters     649
_refine_ls_number_restraints     0
_refine_ls_hydrogen_treatment     mixed
_refine_ls_weighting_scheme     calc
_refine_ls_weighting_details
              'w=1/[\s^2^(Fo^2^)+(0.0492P)^2^+0.7562P] where P=(Fo^2^+2Fc^2^)/3'
_atom_sites_solution_hydrogens     geom
_atom_sites_solution_primary     direct
_atom_sites_solution_secondary     difmap
_refine_ls_shift/su_max     0.000
_refine_ls_shift/su_mean     0.000
_refine_diff_density_max     0.184
_refine_diff_density_min     -0.226
_refine_ls_extinction_method     none
_refine_ls_extinction_coef     ?
_refine_ls_abs_structure_details     'None, Friedel Pairs merged'
_refine_ls_abs_structure_Flack     ?
loop_
    _atom_type_symbol
    _atom_type_description
    _atom_type_scat_dispersion_real
    _atom_type_scat_dispersion_imag
    _atom_type_scat_source
    C C 0.0033 0.0016
; International Tables
Vol. C, Tables 4.2.6.8 and 6.1.1.4
;
    H H 0.0000 0.0000
; International Tables
Vol. C, Tables 4.2.6.8 and 6.1.1.4
;
    O O 0.0106 0.0000
; International Tables
Vol. C, Tables 4.2.6.8 and 6.1.1.4
;
_computing_data_collection     'CrystalClear (Rigaku, 2007)'
_computing_cell_refinement     'CrystalClear (Rigaku, 2007)'
_computing_data_reduction     'CrystalClear (Rigaku, 2007)'
_computing_structure_solution     'SHELXS97 (Sheldrick, 2008)'
_computing_structure_refinement     'SHELXL97 (Sheldrick, 2008)'
_computing_molecular_graphics     'SHELXTL (Sheldrick, 2008)'
_computing_publication_material     'CrystalStructure (Rigaku, 2007)'
loop_
    _atom_site_type_symbol
    _atom_site_label
    _atom_site_fract_x
    _atom_site_fract_y
    _atom_site_fract_z
    _atom_site_U_iso_or_equiv
    _atom_site_adp_type
    _atom_site_calc_flag
    _atom_site_refinement_flags
    _atom_site_occupancy
    _atom_site_symmetry_multiplicity
    _atom_site_disorder_assembly
    _atom_site_disorder_group
    O O1 0.58097(18) 0.75511(12) 0.07251(8) 0.0470(5) Uani d . 1 1 . .
    O O2 0.58149(12) 0.28995(10) 0.04638(6) 0.0201(3) Uani d . 1 1 . .
    H H2 0.537(2) 0.3181(17) 0.0285(10) 0.030 Uiso d . 1 1 . .
    O O3 0.85004(12) 0.21425(9) 0.02152(5) 0.0187(3) Uani d . 1 1 . .
    O O4 0.96348(12) 0.10366(10) 0.01557(6) 0.0285(4) Uani d . 1 1 . .
    O O5 0.74482(14) 0.30826(11) 0.17851(6) 0.0293(4) Uani d . 1 1 . .
    O O6 0.94971(13) 0.54315(10) 0.28292(6) 0.0263(4) Uani d . 1 1 . .
    O O7 0.85259(13) 0.05664(10) 0.26587(5) 0.0204(3) Uani d . 1 1 . .
    H H7 0.916(2) 0.0577(16) 0.2496(10) 0.031 Uiso d . 1 1 . .
    O O8 0.81857(12) 0.02374(9) 0.39691(5) 0.0188(3) Uani d . 1 1 . .
    O O9 0.78339(14) -0.06106(11) 0.46169(6) 0.0287(4) Uani d . 1 1 . .
    O O10 0.52822(12) 0.08913(10) 0.29367(6) 0.0258(4) Uani d . 1 1 . .
    C C1 0.62798(17) 0.55293(14) 0.01435(9) 0.0225(5) Uani d . 1 1 . .
    H H1A 0.6143 0.5266 -0.0182 0.027 Uiso calc R 1 1 . .
    H H1B 0.5757 0.5283 0.0379 0.027 Uiso calc R 1 1 . .
    C C2 0.6088(2) 0.65032(14) 0.01065(9) 0.0276(5) Uani d . 1 1 . .
    H H2A 0.6510 0.6732 -0.0173 0.033 Uiso calc R 1 1 . .
    H H2B 0.5319 0.6607 0.0035 0.033 Uiso calc R 1 1 . .
    C C3 0.6392(2) 0.69874(14) 0.05659(10) 0.0301(6) Uani d . 1 1 . .
    C C4 0.7475(2) 0.67756(14) 0.08065(9) 0.0284(5) Uani d . 1 1 . .
    C C5 0.76449(19) 0.57790(14) 0.08003(8) 0.0217(5) Uani d . 1 1 . .
    H H5 0.7090 0.5553 0.1033 0.026 Uiso calc R 1 1 . .
    C C6 0.8717(2) 0.54981(14) 0.10253(9) 0.0256(5) Uani d . 1 1 . .
    H H6A 0.8875 0.5851 0.1319 0.031 Uiso calc R 1 1 . .
    H H6B 0.9302 0.5585 0.0784 0.031 Uiso calc R 1 1 . .
    C C7 0.86607(19) 0.45489(14) 0.11710(8) 0.0245(5) Uani d . 1 1 . .
    H H7A 0.8095 0.4475 0.1424 0.029 Uiso calc R 1 1 . .
    H H7B 0.9354 0.4379 0.1320 0.029 Uiso calc R 1 1 . .
    C C8 0.84185(17) 0.39469(13) 0.07335(8) 0.0179(4) Uani d . 1 1 . .
    C C9 0.74243(17) 0.43067(12) 0.04433(7) 0.0162(4) Uani d . 1 1 . .
    H H9 0.6802 0.4233 0.0672 0.019 Uiso calc R 1 1 . .
    C C10 0.74303(17) 0.52904(13) 0.03119(7) 0.0177(4) Uani d . 1 1 . .
    C C11 0.71794(16) 0.37080(13) 0.00072(7) 0.0170(4) Uani d . 1 1 . .
    H H11A 0.6616 0.3968 -0.0203 0.020 Uiso calc R 1 1 . .
    H H11B 0.7834 0.3633 -0.0195 0.020 Uiso calc R 1 1 . .
    C C12 0.67976(17) 0.28344(13) 0.01944(8) 0.0165(4) Uani d . 1 1 . .
    H H12 0.6681 0.2448 -0.0094 0.020 Uiso calc R 1 1 . .
    C C13 0.76031(16) 0.24126(13) 0.05412(7) 0.0157(4) Uani d . 1 1 . .
    C C14 0.81068(16) 0.30106(13) 0.09439(8) 0.0172(4) Uani d . 1 1 . .
    C C15 0.90918(18) 0.25408(14) 0.11685(9) 0.0238(5) Uani d . 1 1 . .
    H H15A 0.9707 0.2596 0.0940 0.029 Uiso calc R 1 1 . .
    H H15B 0.9292 0.2826 0.1481 0.029 Uiso calc R 1 1 . .
    C C16 0.88884(18) 0.15814(15) 0.12701(9) 0.0249(5) Uani d . 1 1 . .
    H H16A 0.8434 0.1526 0.1568 0.030 Uiso calc R 1 1 . .
    H H16B 0.9583 0.1297 0.1339 0.030 Uiso calc R 1 1 . .
    C C17 0.83308(17) 0.11138(14) 0.08360(8) 0.0201(4) Uani d . 1 1 . .
    C C18 0.72330(16) 0.15241(13) 0.07333(8) 0.0166(4) Uani d . 1 1 . .
    H H18 0.6938 0.1215 0.0440 0.020 Uiso calc R 1 1 . .
    C C19 0.64336(17) 0.13627(13) 0.11489(8) 0.0179(4) Uani d . 1 1 . .
    H H19A 0.5729 0.1616 0.1062 0.021 Uiso calc R 1 1 . .
    H H19B 0.6691 0.1642 0.1454 0.021 Uiso calc R 1 1 . .
    C C20 0.63048(17) 0.03816(14) 0.12369(8) 0.0204(4) Uani d . 1 1 . .
    C C21 0.74144(19) -0.00440(15) 0.13175(9) 0.0252(5) Uani d . 1 1 . .
    H H21A 0.7711 0.0157 0.1635 0.030 Uiso calc R 1 1 . .
    H H21B 0.7314 -0.0673 0.1342 0.030 Uiso calc R 1 1 . .
    C C22 0.82348(19) 0.01443(14) 0.09095(9) 0.0263(5) Uani d . 1 1 . .
    H H22A 0.8943 -0.0097 0.1001 0.032 Uiso calc R 1 1 . .
    H H22B 0.8001 -0.0130 0.0599 0.032 Uiso calc R 1 1 . .
    C C23 0.7453(3) 0.70955(16) 0.13443(10) 0.0451(8) Uani d . 1 1 . .
    H H23A 0.7281 0.7709 0.1350 0.068 Uiso calc R 1 1 . .
    H H23B 0.8159 0.7003 0.1495 0.068 Uiso calc R 1 1 . .
    H H23C 0.6906 0.6778 0.1529 0.068 Uiso calc R 1 1 . .
    C C24 0.8352(2) 0.72879(16) 0.05322(10) 0.0329(6) Uani d . 1 1 . .
    H H24A 0.8312 0.7162 0.0179 0.049 Uiso calc R 1 1 . .
    H H24B 0.9061 0.7123 0.0658 0.049 Uiso calc R 1 1 . .
    H H24C 0.8239 0.7903 0.0586 0.049 Uiso calc R 1 1 . .
    C C25 0.82047(17) 0.55160(14) -0.01128(8) 0.0211(4) Uani d . 1 1 . .
    H H25A 0.8205 0.5050 -0.0355 0.032 Uiso calc R 1 1 . .
    H H25B 0.8932 0.5593 0.0018 0.032 Uiso calc R 1 1 . .
    H H25C 0.7968 0.6049 -0.0271 0.032 Uiso calc R 1 1 . .
    C C26 0.94445(17) 0.39040(15) 0.04132(9) 0.0235(5) Uani d . 1 1 . .
    H H26A 0.9582 0.4469 0.0267 0.035 Uiso calc R 1 1 . .
    H H26B 0.9344 0.3480 0.0151 0.035 Uiso calc R 1 1 . .
    H H26C 1.0057 0.3737 0.0619 0.035 Uiso calc R 1 1 . .
    C C27 0.72566(19) 0.31387(13) 0.13495(8) 0.0201(4) Uani d . 1 1 . .
    H H27 0.6542 0.3269 0.1252 0.024 Uiso calc R 1 1 . .
    C C28 0.89023(17) 0.13821(14) 0.03740(9) 0.0211(5) Uani d . 1 1 . .
    C C29 0.56350(19) 0.02642(16) 0.17039(9) 0.0281(5) Uani d . 1 1 . .
    H H29A 0.4922 0.0516 0.1655 0.042 Uiso calc R 1 1 . .
    H H29B 0.5993 0.0550 0.1980 0.042 Uiso calc R 1 1 . .
    H H29C 0.5561 -0.0349 0.1776 0.042 Uiso calc R 1 1 . .
    C C30 0.5710(2) -0.00436(15) 0.08081(9) 0.0256(5) Uani d . 1 1 . .
    H H30A 0.5601 -0.0654 0.0881 0.038 Uiso calc R 1 1 . .
    H H30B 0.6136 0.0015 0.0507 0.038 Uiso calc R 1 1 . .
    H H30C 0.5011 0.0235 0.0762 0.038 Uiso calc R 1 1 . .
    C C31 0.93563(18) 0.31539(14) 0.27350(8) 0.0207(5) Uani d . 1 1 . .
    H H31A 1.0092 0.3015 0.2848 0.025 Uiso calc R 1 1 . .
    H H31B 0.9139 0.2707 0.2496 0.025 Uiso calc R 1 1 . .
    C C32 0.93773(19) 0.40317(13) 0.24707(8) 0.0217(5) Uani d . 1 1 . .
    H H32A 1.0123 0.4154 0.2365 0.026 Uiso calc R 1 1 . .
    H H32B 0.8928 0.3994 0.2171 0.026 Uiso calc R 1 1 . .
    C C33 0.89835(17) 0.47677(13) 0.27798(8) 0.0194(4) Uani d . 1 1 . .
    C C34 0.78608(17) 0.46634(13) 0.29976(8) 0.0189(4) Uani d . 1 1 . .
    C C35 0.75950(16) 0.36869(13) 0.30709(8) 0.0166(4) Uani d . 1 1 . .
    H H35 0.7315 0.3483 0.2746 0.020 Uiso calc R 1 1 . .
    C C36 0.66828(17) 0.35359(13) 0.34393(8) 0.0209(5) Uani d . 1 1 . .
    H H36A 0.6068 0.3913 0.3356 0.025 Uiso calc R 1 1 . .
    H H36B 0.6932 0.3687 0.3774 0.025 Uiso calc R 1 1 . .
    C C37 0.63149(17) 0.25966(13) 0.34323(8) 0.0196(4) Uani d . 1 1 . .
    H H37A 0.6046 0.2454 0.3099 0.024 Uiso calc R 1 1 . .
    H H37B 0.5712 0.2524 0.3666 0.024 Uiso calc R 1 1 . .
    C C38 0.72235(17) 0.19660(13) 0.35705(7) 0.0164(4) Uani d . 1 1 . .
    C C39 0.81945(16) 0.21624(13) 0.32225(7) 0.0154(4) Uani d . 1 1 . .
    H H39 0.7928 0.2017 0.2886 0.018 Uiso calc R 1 1 . .
    C C40 0.85859(16) 0.31201(13) 0.31817(8) 0.0164(4) Uani d . 1 1 . .
    C C41 0.91204(16) 0.15334(13) 0.33136(8) 0.0179(4) Uani d . 1 1 . .
    H H41A 0.9752 0.1705 0.3115 0.021 Uiso calc R 1 1 . .
    H H41B 0.9328 0.1549 0.3665 0.021 Uiso calc R 1 1 . .
    C C42 0.87781(16) 0.06313(13) 0.31740(8) 0.0170(4) Uani d . 1 1 . .
    H H42 0.9383 0.0229 0.3249 0.020 Uiso calc R 1 1 . .
    C C43 0.77906(16) 0.03404(13) 0.34572(7) 0.0159(4) Uani d . 1 1 . .
    C C44 0.68267(16) 0.09932(13) 0.34798(7) 0.0157(4) Uani d . 1 1 . .
    C C45 0.60343(17) 0.06770(13) 0.38805(8) 0.0190(4) Uani d . 1 1 . .
    H H45A 0.6322 0.0836 0.4208 0.023 Uiso calc R 1 1 . .
    H H45B 0.5340 0.0978 0.3837 0.023 Uiso calc R 1 1 . .
    C C46 0.58308(17) -0.03024(14) 0.38704(8) 0.0203(4) Uani d . 1 1 . .
    H H46A 0.5362 -0.0443 0.3587 0.024 Uiso calc R 1 1 . .
    H H46B 0.5448 -0.0472 0.4175 0.024 Uiso calc R 1 1 . .
    C C47 0.68880(17) -0.08248(13) 0.38292(8) 0.0187(4) Uani d . 1 1 . .
    C C48 0.74607(17) -0.05958(13) 0.33453(7) 0.0177(4) Uani d . 1 1 . .
    H H48 0.8143 -0.0934 0.3345 0.021 Uiso calc R 1 1 . .
    C C49 0.68355(18) -0.08948(13) 0.28927(8) 0.0208(4) Uani d . 1 1 . .
    H H49A 0.7240 -0.0745 0.2591 0.025 Uiso calc R 1 1 . .
    H H49B 0.6132 -0.0599 0.2880 0.025 Uiso calc R 1 1 . .
    C C50 0.66565(19) -0.18817(14) 0.29135(9) 0.0244(5) Uani d . 1 1 . .
    C C51 0.6154(2) -0.21427(14) 0.34126(9) 0.0270(5) Uani d . 1 1 . .
    H H51A 0.5400 -0.1940 0.3420 0.032 Uiso calc R 1 1 . .
    H H51B 0.6139 -0.2777 0.3432 0.032 Uiso calc R 1 1 . .
    C C52 0.67319(19) -0.17968(14) 0.38724(9) 0.0247(5) Uani d . 1 1 . .
    H H52A 0.6302 -0.1928 0.4169 0.030 Uiso calc R 1 1 . .
    H H52B 0.7440 -0.2081 0.3907 0.030 Uiso calc R 1 1 . .
    C C53 0.70908(18) 0.50268(14) 0.26005(8) 0.0241(5) Uani d . 1 1 . .
    H H53A 0.7244 0.5637 0.2549 0.036 Uiso calc R 1 1 . .
    H H53B 0.6346 0.4958 0.2710 0.036 Uiso calc R 1 1 . .
    H H53C 0.7196 0.4714 0.2291 0.036 Uiso calc R 1 1 . .
    C C54 0.77561(19) 0.52216(14) 0.34640(8) 0.0238(5) Uani d . 1 1 . .
    H H54A 0.8234 0.4998 0.3721 0.036 Uiso calc R 1 1 . .
    H H54B 0.7012 0.5207 0.3581 0.036 Uiso calc R 1 1 . .
    H H54C 0.7957 0.5815 0.3386 0.036 Uiso calc R 1 1 . .
    C C55 0.92374(19) 0.34467(15) 0.36309(8) 0.0234(5) Uani d . 1 1 . .
    H H55A 0.9649 0.3957 0.3536 0.035 Uiso calc R 1 1 . .
    H H55B 0.9732 0.2996 0.3741 0.035 Uiso calc R 1 1 . .
    H H55C 0.8744 0.3593 0.3899 0.035 Uiso calc R 1 1 . .
    C C56 0.7498(2) 0.21010(14) 0.41173(8) 0.0227(5) Uani d . 1 1 . .
    H H56A 0.7843 0.2661 0.4160 0.034 Uiso calc R 1 1 . .
    H H56B 0.7988 0.1647 0.4227 0.034 Uiso calc R 1 1 . .
    H H56C 0.6837 0.2080 0.4313 0.034 Uiso calc R 1 1 . .
    C C57 0.62456(18) 0.09857(13) 0.29812(8) 0.0187(4) Uani d . 1 1 . .
    H H57 0.6663 0.1059 0.2692 0.022 Uiso calc R 1 1 . .
    C C58 0.76600(18) -0.04329(13) 0.41932(8) 0.0208(4) Uani d . 1 1 . .
    C C59 0.5866(2) -0.21247(16) 0.25044(10) 0.0358(6) Uani d . 1 1 . .
    H H59A 0.6160 -0.1951 0.2185 0.054 Uiso calc R 1 1 . .
    H H59B 0.5179 -0.1832 0.2560 0.054 Uiso calc R 1 1 . .
    H H59C 0.5751 -0.2747 0.2507 0.054 Uiso calc R 1 1 . .
    C C60 0.7720(2) -0.23523(15) 0.28285(10) 0.0312(6) Uani d . 1 1 . .
    H H60A 0.7589 -0.2972 0.2816 0.047 Uiso calc R 1 1 . .
    H H60B 0.8216 -0.2223 0.3099 0.047 Uiso calc R 1 1 . .
    H H60C 0.8036 -0.2163 0.2516 0.047 Uiso calc R 1 1 . .
loop_
    _atom_site_aniso_label
    _atom_site_aniso_U_11
    _atom_site_aniso_U_22
    _atom_site_aniso_U_33
    _atom_site_aniso_U_12
    _atom_site_aniso_U_13
    _atom_site_aniso_U_23
    O1 0.0551(13) 0.0287(10) 0.0571(13) 0.0092(9) 0.0241(11) -0.0036(9)
    O2 0.0134(7) 0.0236(8) 0.0234(8) 0.0006(6) -0.0006(6) 0.0030(6)
    O3 0.0178(7) 0.0174(7) 0.0208(8) 0.0013(6) 0.0064(6) 0.0019(6)
    O4 0.0199(8) 0.0227(8) 0.0428(10) 0.0033(6) 0.0124(8) 0.0032(7)
    O5 0.0394(10) 0.0310(9) 0.0175(8) -0.0095(8) -0.0004(7) -0.0018(7)
    O6 0.0283(9) 0.0209(8) 0.0298(9) -0.0069(7) 0.0069(7) -0.0031(7)
    O7 0.0213(8) 0.0233(8) 0.0166(7) 0.0007(6) 0.0041(6) -0.0003(6)
    O8 0.0218(7) 0.0194(7) 0.0151(7) -0.0010(6) -0.0020(6) 0.0032(6)
    O9 0.0332(9) 0.0328(9) 0.0201(8) -0.0006(8) -0.0014(7) 0.0096(7)
    O10 0.0188(8) 0.0247(8) 0.0338(9) -0.0008(6) -0.0039(7) 0.0014(7)
    C1 0.0212(10) 0.0185(10) 0.0278(12) -0.0006(9) 0.0013(9) 0.0035(9)
    C2 0.0281(12) 0.0206(11) 0.0340(13) 0.0022(9) 0.0061(10) 0.0041(10)
    C3 0.0382(14) 0.0152(11) 0.0369(14) -0.0014(10) 0.0175(11) 0.0020(10)
    C4 0.0447(15) 0.0177(11) 0.0227(12) -0.0048(10) 0.0050(11) -0.0006(9)
    C5 0.0279(11) 0.0190(10) 0.0180(10) -0.0045(9) 0.0040(9) -0.0010(8)
    C6 0.0328(12) 0.0224(11) 0.0216(11) -0.0105(10) -0.0024(10) -0.0024(9)
    C7 0.0275(12) 0.0235(11) 0.0224(11) -0.0094(9) -0.0078(9) 0.0007(9)
    C8 0.0170(10) 0.0178(10) 0.0189(10) -0.0023(8) -0.0024(8) 0.0000(8)
    C9 0.0171(10) 0.0166(10) 0.0149(10) -0.0028(8) 0.0006(8) -0.0014(8)
    C10 0.0182(10) 0.0163(10) 0.0187(10) -0.0027(8) 0.0040(8) -0.0004(8)
    C11 0.0160(9) 0.0183(10) 0.0166(10) 0.0008(8) -0.0022(8) -0.0015(8)
    C12 0.0173(10) 0.0159(10) 0.0164(10) 0.0007(8) -0.0005(8) -0.0017(8)
    C13 0.0141(9) 0.0177(10) 0.0152(10) 0.0001(8) 0.0027(8) -0.0004(8)
    C14 0.0149(10) 0.0200(10) 0.0169(10) -0.0031(8) -0.0020(8) 0.0003(8)
    C15 0.0190(11) 0.0259(11) 0.0266(12) -0.0044(9) -0.0063(9) 0.0054(9)
    C16 0.0179(11) 0.0258(11) 0.0308(13) -0.0017(9) -0.0055(9) 0.0096(10)
    C17 0.0161(10) 0.0204(10) 0.0239(11) 0.0011(8) 0.0018(9) 0.0031(9)
    C18 0.0158(10) 0.0161(9) 0.0178(10) -0.0011(8) 0.0002(8) -0.0003(8)
    C19 0.0175(10) 0.0212(10) 0.0150(10) -0.0034(8) -0.0002(8) 0.0003(8)
    C20 0.0199(10) 0.0218(11) 0.0196(10) -0.0050(9) -0.0001(9) 0.0014(9)
    C21 0.0257(11) 0.0206(10) 0.0292(12) -0.0042(9) -0.0026(10) 0.0069(9)
    C22 0.0223(11) 0.0190(11) 0.0375(14) 0.0016(9) 0.0031(10) 0.0068(10)
    C23 0.082(2) 0.0208(12) 0.0325(14) -0.0022(14) 0.0119(15) -0.0060(11)
    C24 0.0432(15) 0.0216(12) 0.0339(14) -0.0113(11) 0.0007(12) 0.0006(10)
    C25 0.0232(11) 0.0217(11) 0.0184(10) -0.0021(9) 0.0018(9) 0.0010(9)
    C26 0.0161(10) 0.0233(11) 0.0312(13) -0.0022(9) -0.0005(9) 0.0054(10)
    C27 0.0256(11) 0.0141(9) 0.0207(11) -0.0046(9) -0.0001(9) -0.0027(8)
    C28 0.0180(10) 0.0162(10) 0.0289(12) -0.0006(8) 0.0015(9) 0.0011(9)
    C29 0.0289(12) 0.0299(12) 0.0256(12) -0.0106(10) 0.0020(10) 0.0032(10)
    C30 0.0281(12) 0.0236(11) 0.0251(12) -0.0086(9) -0.0026(10) -0.0007(9)
    C31 0.0197(10) 0.0184(10) 0.0241(11) 0.0005(8) 0.0059(9) 0.0008(9)
    C32 0.0256(11) 0.0201(10) 0.0195(11) -0.0014(9) 0.0057(9) 0.0007(9)
    C33 0.0231(11) 0.0181(10) 0.0169(10) -0.0001(9) 0.0011(8) 0.0038(8)
    C34 0.0232(10) 0.0131(10) 0.0203(10) -0.0007(8) 0.0044(9) 0.0007(8)
    C35 0.0173(10) 0.0140(9) 0.0183(10) 0.0011(8) 0.0020(8) 0.0009(8)
    C36 0.0208(10) 0.0150(10) 0.0270(12) 0.0020(8) 0.0051(9) -0.0017(9)
    C37 0.0164(10) 0.0155(10) 0.0268(12) 0.0014(8) 0.0068(9) -0.0001(9)
    C38 0.0174(10) 0.0148(9) 0.0170(10) -0.0011(8) 0.0018(8) -0.0017(8)
    C39 0.0136(9) 0.0166(10) 0.0159(10) -0.0005(8) 0.0009(8) -0.0007(8)
    C40 0.0163(10) 0.0158(10) 0.0171(10) -0.0004(8) -0.0001(8) -0.0003(8)
    C41 0.0149(10) 0.0184(10) 0.0203(11) 0.0002(8) 0.0008(8) 0.0015(8)
    C42 0.0150(9) 0.0186(10) 0.0173(10) 0.0019(8) -0.0005(8) 0.0009(8)
    C43 0.0158(9) 0.0176(10) 0.0143(9) 0.0009(8) -0.0011(8) 0.0019(8)
    C44 0.0174(9) 0.0149(9) 0.0148(10) -0.0002(8) 0.0031(8) -0.0003(8)
    C45 0.0192(10) 0.0169(10) 0.0209(11) -0.0002(8) 0.0041(8) 0.0019(8)
    C46 0.0202(10) 0.0188(10) 0.0218(11) -0.0005(9) 0.0043(9) 0.0016(9)
    C47 0.0211(10) 0.0168(10) 0.0183(10) 0.0005(8) 0.0027(9) 0.0019(8)
    C48 0.0189(10) 0.0153(9) 0.0189(10) 0.0014(8) 0.0022(8) 0.0009(8)
    C49 0.0248(11) 0.0164(10) 0.0213(11) -0.0020(9) 0.0007(9) -0.0032(9)
    C50 0.0275(12) 0.0169(10) 0.0288(12) -0.0033(9) 0.0020(10) -0.0019(9)
    C51 0.0306(12) 0.0175(10) 0.0331(13) -0.0048(9) 0.0074(11) 0.0016(10)
    C52 0.0253(11) 0.0182(11) 0.0306(13) -0.0013(9) 0.0059(10) 0.0033(9)
    C53 0.0267(11) 0.0181(10) 0.0276(12) 0.0015(9) -0.0011(10) 0.0027(9)
    C54 0.0278(11) 0.0182(10) 0.0254(11) -0.0023(9) 0.0053(10) -0.0030(9)
    C55 0.0253(11) 0.0211(11) 0.0238(12) -0.0037(9) -0.0058(9) 0.0018(9)
    C56 0.0317(12) 0.0186(10) 0.0178(10) -0.0038(9) 0.0025(9) -0.0007(8)
    C57 0.0217(11) 0.0138(10) 0.0207(11) -0.0001(8) 0.0003(9) -0.0008(8)
    C58 0.0220(11) 0.0207(11) 0.0196(11) 0.0039(9) 0.0023(9) 0.0033(9)
    C59 0.0450(15) 0.0247(12) 0.0376(14) -0.0110(11) 0.0002(13) -0.0069(11)
    C60 0.0365(14) 0.0181(11) 0.0391(14) 0.0009(10) 0.0091(12) -0.0041(10)
_geom_special_details
;
All e.s.d.'s (except the e.s.d. in the dihedral angle between two l.s. planes)
are estimated using the full covariance matrix. The cell e.s.d.'s are taken
into account individually in the estimation of e.s.d.'s in distances, angles
and torsion angles; correlations between e.s.d.'s in cell parameters are only
used when they are defined by crystal symmetry. An approximate (isotropic)
treatment of cell e.s.d.'s is used for estimating e.s.d.'s involving l.s.
planes.
;
loop_
    _geom_bond_atom_site_label_1
    _geom_bond_atom_site_label_2
    _geom_bond_site_symmetry_2
    _geom_bond_distance
    _geom_bond_publ_flag
    O1 C3 . 1.218(3) ?
    O2 C12 . 1.429(2) ?
    O2 H2 . 0.86(3) ?
    O3 C28 . 1.356(3) ?
    O3 C13 . 1.486(2) ?
    O4 C28 . 1.213(3) ?
    O5 C27 . 1.210(3) ?
    O6 C33 . 1.223(3) ?
    O7 C42 . 1.438(2) ?
    O7 H7 . 0.90(3) ?
    O8 C58 . 1.375(3) ?
    O8 C43 . 1.484(2) ?
    O9 C58 . 1.204(3) ?
    O10 C57 . 1.214(3) ?
    C1 C2 . 1.539(3) ?
    C1 C10 . 1.549(3) ?
    C1 H1A . 0.9900 ?
    C1 H1B . 0.9900 ?
    C2 C3 . 1.507(4) ?
    C2 H2A . 0.9900 ?
    C2 H2B . 0.9900 ?
    C3 C4 . 1.534(4) ?
    C4 C24 . 1.544(3) ?
    C4 C23 . 1.544(3) ?
    C4 C5 . 1.567(3) ?
    C5 C6 . 1.531(3) ?
    C5 C10 . 1.553(3) ?
    C5 H5 . 1.0000 ?
    C6 C7 . 1.532(3) ?
    C6 H6A . 0.9900 ?
    C6 H6B . 0.9900 ?
    C7 C8 . 1.544(3) ?
    C7 H7A . 0.9900 ?
    C7 H7B . 0.9900 ?
    C8 C26 . 1.547(3) ?
    C8 C9 . 1.571(3) ?
    C8 C14 . 1.614(3) ?
    C9 C11 . 1.538(3) ?
    C9 C10 . 1.574(3) ?
    C9 H9 . 1.0000 ?
    C10 C25 . 1.544(3) ?
    C11 C12 . 1.529(3) ?
    C11 H11A . 0.9900 ?
    C11 H11B . 0.9900 ?
    C12 C13 . 1.525(3) ?
    C12 H12 . 1.0000 ?
    C13 C18 . 1.550(3) ?
    C13 C14 . 1.568(3) ?
    C14 C27 . 1.541(3) ?
    C14 C15 . 1.553(3) ?
    C15 C16 . 1.541(3) ?
    C15 H15A . 0.9900 ?
    C15 H15B . 0.9900 ?
    C16 C17 . 1.550(3) ?
    C16 H16A . 0.9900 ?
    C16 H16B . 0.9900 ?
    C17 C28 . 1.502(3) ?
    C17 C22 . 1.528(3) ?
    C17 C18 . 1.534(3) ?
    C18 C19 . 1.526(3) ?
    C18 H18 . 1.0000 ?
    C19 C20 . 1.555(3) ?
    C19 H19A . 0.9900 ?
    C19 H19B . 0.9900 ?
    C20 C29 . 1.529(3) ?
    C20 C30 . 1.531(3) ?
    C20 C21 . 1.547(3) ?
    C21 C22 . 1.536(3) ?
    C21 H21A . 0.9900 ?
    C21 H21B . 0.9900 ?
    C22 H22A . 0.9900 ?
    C22 H22B . 0.9900 ?
    C23 H23A . 0.9800 ?
    C23 H23B . 0.9800 ?
    C23 H23C . 0.9800 ?
    C24 H24A . 0.9800 ?
    C24 H24B . 0.9800 ?
    C24 H24C . 0.9800 ?
    C25 H25A . 0.9800 ?
    C25 H25B . 0.9800 ?
    C25 H25C . 0.9800 ?
    C26 H26A . 0.9800 ?
    C26 H26B . 0.9800 ?
    C26 H26C . 0.9800 ?
    C27 H27 . 0.9500 ?
    C29 H29A . 0.9800 ?
    C29 H29B . 0.9800 ?
    C29 H29C . 0.9800 ?
    C30 H30A . 0.9800 ?
    C30 H30B . 0.9800 ?
    C30 H30C . 0.9800 ?
    C31 C32 . 1.545(3) ?
    C31 C40 . 1.548(3) ?
    C31 H31A . 0.9900 ?
    C31 H31B . 0.9900 ?
    C32 C33 . 1.504(3) ?
    C32 H32A . 0.9900 ?
    C32 H32B . 0.9900 ?
    C33 C34 . 1.526(3) ?
    C34 C54 . 1.542(3) ?
    C34 C53 . 1.550(3) ?
    C34 C35 . 1.570(3) ?
    C35 C36 . 1.532(3) ?
    C35 C40 . 1.547(3) ?
    C35 H35 . 1.0000 ?
    C36 C37 . 1.534(3) ?
    C36 H36A . 0.9900 ?
    C36 H36B . 0.9900 ?
    C37 C38 . 1.544(3) ?
    C37 H37A . 0.9900 ?
    C37 H37B . 0.9900 ?
    C38 C56 . 1.539(3) ?
    C38 C39 . 1.565(3) ?
    C38 C44 . 1.613(3) ?
    C39 C41 . 1.533(3) ?
    C39 C40 . 1.573(3) ?
    C39 H39 . 1.0000 ?
    C40 C55 . 1.551(3) ?
    C41 C42 . 1.517(3) ?
    C41 H41A . 0.9900 ?
    C41 H41B . 0.9900 ?
    C42 C43 . 1.519(3) ?
    C42 H42 . 1.0000 ?
    C43 C48 . 1.546(3) ?
    C43 C44 . 1.574(3) ?
    C44 C57 . 1.536(3) ?
    C44 C45 . 1.550(3) ?
    C45 C46 . 1.547(3) ?
    C45 H45A . 0.9900 ?
    C45 H45B . 0.9900 ?
    C46 C47 . 1.551(3) ?
    C46 H46A . 0.9900 ?
    C46 H46B . 0.9900 ?
    C47 C58 . 1.508(3) ?
    C47 C52 . 1.531(3) ?
    C47 C48 . 1.538(3) ?
    C48 C49 . 1.528(3) ?
    C48 H48 . 1.0000 ?
    C49 C50 . 1.555(3) ?
    C49 H49A . 0.9900 ?
    C49 H49B . 0.9900 ?
    C50 C60 . 1.530(3) ?
    C50 C59 . 1.532(3) ?
    C50 C51 . 1.548(3) ?
    C51 C52 . 1.539(3) ?
    C51 H51A . 0.9900 ?
    C51 H51B . 0.9900 ?
    C52 H52A . 0.9900 ?
    C52 H52B . 0.9900 ?
    C53 H53A . 0.9800 ?
    C53 H53B . 0.9800 ?
    C53 H53C . 0.9800 ?
    C54 H54A . 0.9800 ?
    C54 H54B . 0.9800 ?
    C54 H54C . 0.9800 ?
    C55 H55A . 0.9800 ?
    C55 H55B . 0.9800 ?
    C55 H55C . 0.9800 ?
    C56 H56A . 0.9800 ?
    C56 H56B . 0.9800 ?
    C56 H56C . 0.9800 ?
    C57 H57 . 0.9500 ?
    C59 H59A . 0.9800 ?
    C59 H59B . 0.9800 ?
    C59 H59C . 0.9800 ?
    C60 H60A . 0.9800 ?
    C60 H60B . 0.9800 ?
    C60 H60C . 0.9800 ?
loop_
    _geom_angle_atom_site_label_1
    _geom_angle_atom_site_label_2
    _geom_angle_atom_site_label_3
    _geom_angle_site_symmetry_1
    _geom_angle_site_symmetry_3
    _geom_angle
    _geom_angle_publ_flag
    C12 O2 H2 . . 107.6(18) ?
    C28 O3 C13 . . 109.56(15) ?
    C42 O7 H7 . . 106.5(17) ?
    C58 O8 C43 . . 109.85(15) ?
    C2 C1 C10 . . 113.53(18) ?
    C2 C1 H1A . . 108.9 ?
    C10 C1 H1A . . 108.9 ?
    C2 C1 H1B . . 108.9 ?
    C10 C1 H1B . . 108.9 ?
    H1A C1 H1B . . 107.7 ?
    C3 C2 C1 . . 113.6(2) ?
    C3 C2 H2A . . 108.8 ?
    C1 C2 H2A . . 108.8 ?
    C3 C2 H2B . . 108.8 ?
    C1 C2 H2B . . 108.8 ?
    H2A C2 H2B . . 107.7 ?
    O1 C3 C2 . . 120.4(3) ?
    O1 C3 C4 . . 121.8(2) ?
    C2 C3 C4 . . 117.7(2) ?
    C3 C4 C24 . . 107.71(19) ?
    C3 C4 C23 . . 108.6(2) ?
    C24 C4 C23 . . 107.6(2) ?
    C3 C4 C5 . . 109.11(19) ?
    C24 C4 C5 . . 114.3(2) ?
    C23 C4 C5 . . 109.41(19) ?
    C6 C5 C10 . . 110.54(18) ?
    C6 C5 C4 . . 113.37(19) ?
    C10 C5 C4 . . 118.14(18) ?
    C6 C5 H5 . . 104.4 ?
    C10 C5 H5 . . 104.4 ?
    C4 C5 H5 . . 104.4 ?
    C5 C6 C7 . . 109.83(18) ?
    C5 C6 H6A . . 109.7 ?
    C7 C6 H6A . . 109.7 ?
    C5 C6 H6B . . 109.7 ?
    C7 C6 H6B . . 109.7 ?
    H6A C6 H6B . . 108.2 ?
    C6 C7 C8 . . 113.35(18) ?
    C6 C7 H7A . . 108.9 ?
    C8 C7 H7A . . 108.9 ?
    C6 C7 H7B . . 108.9 ?
    C8 C7 H7B . . 108.9 ?
    H7A C7 H7B . . 107.7 ?
    C7 C8 C26 . . 107.35(17) ?
    C7 C8 C9 . . 108.87(17) ?
    C26 C8 C9 . . 112.54(17) ?
    C7 C8 C14 . . 108.87(16) ?
    C26 C8 C14 . . 111.02(17) ?
    C9 C8 C14 . . 108.12(16) ?
    C11 C9 C8 . . 109.04(16) ?
    C11 C9 C10 . . 114.63(16) ?
    C8 C9 C10 . . 117.24(17) ?
    C11 C9 H9 . . 104.9 ?
    C8 C9 H9 . . 104.9 ?
    C10 C9 H9 . . 104.9 ?
    C25 C10 C1 . . 107.56(17) ?
    C25 C10 C5 . . 114.81(17) ?
    C1 C10 C5 . . 107.07(18) ?
    C25 C10 C9 . . 113.22(17) ?
    C1 C10 C9 . . 107.26(16) ?
    C5 C10 C9 . . 106.52(16) ?
    C12 C11 C9 . . 110.20(16) ?
    C12 C11 H11A . . 109.6 ?
    C9 C11 H11A . . 109.6 ?
    C12 C11 H11B . . 109.6 ?
    C9 C11 H11B . . 109.6 ?
    H11A C11 H11B . . 108.1 ?
    O2 C12 C13 . . 106.06(16) ?
    O2 C12 C11 . . 111.91(16) ?
    C13 C12 C11 . . 112.64(17) ?
    O2 C12 H12 . . 108.7 ?
    C13 C12 H12 . . 108.7 ?
    C11 C12 H12 . . 108.7 ?
    O3 C13 C12 . . 104.34(15) ?
    O3 C13 C18 . . 99.85(15) ?
    C12 C13 C18 . . 113.44(17) ?
    O3 C13 C14 . . 106.49(15) ?
    C12 C13 C14 . . 115.98(17) ?
    C18 C13 C14 . . 114.50(16) ?
    C27 C14 C15 . . 108.79(18) ?
    C27 C14 C13 . . 107.55(16) ?
    C15 C14 C13 . . 108.05(17) ?
    C27 C14 C8 . . 107.53(16) ?
    C15 C14 C8 . . 112.05(16) ?
    C13 C14 C8 . . 112.71(16) ?
    C16 C15 C14 . . 113.45(18) ?
    C16 C15 H15A . . 108.9 ?
    C14 C15 H15A . . 108.9 ?
    C16 C15 H15B . . 108.9 ?
    C14 C15 H15B . . 108.9 ?
    H15A C15 H15B . . 107.7 ?
    C15 C16 C17 . . 113.14(18) ?
    C15 C16 H16A . . 109.0 ?
    C17 C16 H16A . . 109.0 ?
    C15 C16 H16B . . 109.0 ?
    C17 C16 H16B . . 109.0 ?
    H16A C16 H16B . . 107.8 ?
    C28 C17 C22 . . 114.91(19) ?
    C28 C17 C18 . . 98.85(17) ?
    C22 C17 C18 . . 111.47(18) ?
    C28 C17 C16 . . 107.05(17) ?
    C22 C17 C16 . . 113.57(19) ?
    C18 C17 C16 . . 109.96(18) ?
    C19 C18 C17 . . 112.18(17) ?
    C19 C18 C13 . . 126.18(17) ?
    C17 C18 C13 . . 99.71(16) ?
    C19 C18 H18 . . 105.7 ?
    C17 C18 H18 . . 105.7 ?
    C13 C18 H18 . . 105.7 ?
    C18 C19 C20 . . 110.06(17) ?
    C18 C19 H19A . . 109.6 ?
    C20 C19 H19A . . 109.6 ?
    C18 C19 H19B . . 109.6 ?
    C20 C19 H19B . . 109.6 ?
    H19A C19 H19B . . 108.2 ?
    C29 C20 C30 . . 108.42(18) ?
    C29 C20 C21 . . 108.53(18) ?
    C30 C20 C21 . . 110.72(19) ?
    C29 C20 C19 . . 107.54(18) ?
    C30 C20 C19 . . 110.98(18) ?
    C21 C20 C19 . . 110.54(17) ?
    C22 C21 C20 . . 114.17(18) ?
    C22 C21 H21A . . 108.7 ?
    C20 C21 H21A . . 108.7 ?
    C22 C21 H21B . . 108.7 ?
    C20 C21 H21B . . 108.7 ?
    H21A C21 H21B . . 107.6 ?
    C17 C22 C21 . . 109.58(19) ?
    C17 C22 H22A . . 109.8 ?
    C21 C22 H22A . . 109.8 ?
    C17 C22 H22B . . 109.8 ?
    C21 C22 H22B . . 109.8 ?
    H22A C22 H22B . . 108.2 ?
    C4 C23 H23A . . 109.5 ?
    C4 C23 H23B . . 109.5 ?
    H23A C23 H23B . . 109.5 ?
    C4 C23 H23C . . 109.5 ?
    H23A C23 H23C . . 109.5 ?
    H23B C23 H23C . . 109.5 ?
    C4 C24 H24A . . 109.5 ?
    C4 C24 H24B . . 109.5 ?
    H24A C24 H24B . . 109.5 ?
    C4 C24 H24C . . 109.5 ?
    H24A C24 H24C . . 109.5 ?
    H24B C24 H24C . . 109.5 ?
    C10 C25 H25A . . 109.5 ?
    C10 C25 H25B . . 109.5 ?
    H25A C25 H25B . . 109.5 ?
    C10 C25 H25C . . 109.5 ?
    H25A C25 H25C . . 109.5 ?
    H25B C25 H25C . . 109.5 ?
    C8 C26 H26A . . 109.5 ?
    C8 C26 H26B . . 109.5 ?
    H26A C26 H26B . . 109.5 ?
    C8 C26 H26C . . 109.5 ?
    H26A C26 H26C . . 109.5 ?
    H26B C26 H26C . . 109.5 ?
    O5 C27 C14 . . 123.7(2) ?
    O5 C27 H27 . . 118.2 ?
    C14 C27 H27 . . 118.2 ?
    O4 C28 O3 . . 120.6(2) ?
    O4 C28 C17 . . 129.8(2) ?
    O3 C28 C17 . . 109.52(18) ?
    C20 C29 H29A . . 109.5 ?
    C20 C29 H29B . . 109.5 ?
    H29A C29 H29B . . 109.5 ?
    C20 C29 H29C . . 109.5 ?
    H29A C29 H29C . . 109.5 ?
    H29B C29 H29C . . 109.5 ?
    C20 C30 H30A . . 109.5 ?
    C20 C30 H30B . . 109.5 ?
    H30A C30 H30B . . 109.5 ?
    C20 C30 H30C . . 109.5 ?
    H30A C30 H30C . . 109.5 ?
    H30B C30 H30C . . 109.5 ?
    C32 C31 C40 . . 113.90(17) ?
    C32 C31 H31A . . 108.8 ?
    C40 C31 H31A . . 108.8 ?
    C32 C31 H31B . . 108.8 ?
    C40 C31 H31B . . 108.8 ?
    H31A C31 H31B . . 107.7 ?
    C33 C32 C31 . . 114.20(17) ?
    C33 C32 H32A . . 108.7 ?
    C31 C32 H32A . . 108.7 ?
    C33 C32 H32B . . 108.7 ?
    C31 C32 H32B . . 108.7 ?
    H32A C32 H32B . . 107.6 ?
    O6 C33 C32 . . 122.40(19) ?
    O6 C33 C34 . . 121.72(19) ?
    C32 C33 C34 . . 115.72(18) ?
    C33 C34 C54 . . 109.62(18) ?
    C33 C34 C53 . . 104.90(17) ?
    C54 C34 C53 . . 108.28(17) ?
    C33 C34 C35 . . 110.20(17) ?
    C54 C34 C35 . . 115.13(17) ?
    C53 C34 C35 . . 108.18(17) ?
    C36 C35 C40 . . 112.09(16) ?
    C36 C35 C34 . . 112.83(16) ?
    C40 C35 C34 . . 114.22(17) ?
    C36 C35 H35 . . 105.6 ?
    C40 C35 H35 . . 105.6 ?
    C34 C35 H35 . . 105.6 ?
    C35 C36 C37 . . 111.09(17) ?
    C35 C36 H36A . . 109.4 ?
    C37 C36 H36A . . 109.4 ?
    C35 C36 H36B . . 109.4 ?
    C37 C36 H36B . . 109.4 ?
    H36A C36 H36B . . 108.0 ?
    C36 C37 C38 . . 112.67(17) ?
    C36 C37 H37A . . 109.1 ?
    C38 C37 H37A . . 109.1 ?
    C36 C37 H37B . . 109.1 ?
    C38 C37 H37B . . 109.1 ?
    H37A C37 H37B . . 107.8 ?
    C56 C38 C37 . . 108.07(17) ?
    C56 C38 C39 . . 112.67(17) ?
    C37 C38 C39 . . 107.11(16) ?
    C56 C38 C44 . . 110.11(16) ?
    C37 C38 C44 . . 109.66(16) ?
    C39 C38 C44 . . 109.14(16) ?
    C41 C39 C38 . . 110.99(16) ?
    C41 C39 C40 . . 112.64(16) ?
    C38 C39 C40 . . 117.86(16) ?
    C41 C39 H39 . . 104.6 ?
    C38 C39 H39 . . 104.6 ?
    C40 C39 H39 . . 104.6 ?
    C35 C40 C31 . . 108.78(16) ?
    C35 C40 C55 . . 112.50(17) ?
    C31 C40 C55 . . 106.38(17) ?
    C35 C40 C39 . . 107.96(16) ?
    C31 C40 C39 . . 106.22(16) ?
    C55 C40 C39 . . 114.67(17) ?
    C42 C41 C39 . . 109.93(17) ?
    C42 C41 H41A . . 109.7 ?
    C39 C41 H41A . . 109.7 ?
    C42 C41 H41B . . 109.7 ?
    C39 C41 H41B . . 109.7 ?
    H41A C41 H41B . . 108.2 ?
    O7 C42 C41 . . 111.71(17) ?
    O7 C42 C43 . . 107.19(16) ?
    C41 C42 C43 . . 112.14(17) ?
    O7 C42 H42 . . 108.6 ?
    C41 C42 H42 . . 108.6 ?
    C43 C42 H42 . . 108.6 ?
    O8 C43 C42 . . 103.83(15) ?
    O8 C43 C48 . . 99.81(15) ?
    C42 C43 C48 . . 113.37(17) ?
    O8 C43 C44 . . 106.62(15) ?
    C42 C43 C44 . . 116.33(16) ?
    C48 C43 C44 . . 114.52(16) ?
    C57 C44 C45 . . 108.53(17) ?
    C57 C44 C43 . . 108.65(16) ?
    C45 C44 C43 . . 107.88(16) ?
    C57 C44 C38 . . 106.63(16) ?
    C45 C44 C38 . . 112.72(16) ?
    C43 C44 C38 . . 112.32(16) ?
    C46 C45 C44 . . 113.91(17) ?
    C46 C45 H45A . . 108.8 ?
    C44 C45 H45A . . 108.8 ?
    C46 C45 H45B . . 108.8 ?
    C44 C45 H45B . . 108.8 ?
    H45A C45 H45B . . 107.7 ?
    C45 C46 C47 . . 112.33(17) ?
    C45 C46 H46A . . 109.1 ?
    C47 C46 H46A . . 109.1 ?
    C45 C46 H46B . . 109.1 ?
    C47 C46 H46B . . 109.1 ?
    H46A C46 H46B . . 107.9 ?
    C58 C47 C52 . . 115.53(18) ?
    C58 C47 C48 . . 99.88(17) ?
    C52 C47 C48 . . 110.73(17) ?
    C58 C47 C46 . . 106.30(17) ?
    C52 C47 C46 . . 113.94(18) ?
    C48 C47 C46 . . 109.46(17) ?
    C49 C48 C47 . . 112.42(17) ?
    C49 C48 C43 . . 125.55(17) ?
    C47 C48 C43 . . 100.01(16) ?
    C49 C48 H48 . . 105.8 ?
    C47 C48 H48 . . 105.8 ?
    C43 C48 H48 . . 105.8 ?
    C48 C49 C50 . . 110.19(18) ?
    C48 C49 H49A . . 109.6 ?
    C50 C49 H49A . . 109.6 ?
    C48 C49 H49B . . 109.6 ?
    C50 C49 H49B . . 109.6 ?
    H49A C49 H49B . . 108.1 ?
    C60 C50 C59 . . 109.1(2) ?
    C60 C50 C51 . . 110.8(2) ?
    C59 C50 C51 . . 108.13(19) ?
    C60 C50 C49 . . 110.14(19) ?
    C59 C50 C49 . . 108.05(19) ?
    C51 C50 C49 . . 110.47(18) ?
    C52 C51 C50 . . 115.50(18) ?
    C52 C51 H51A . . 108.4 ?
    C50 C51 H51A . . 108.4 ?
    C52 C51 H51B . . 108.4 ?
    C50 C51 H51B . . 108.4 ?
    H51A C51 H51B . . 107.5 ?
    C47 C52 C51 . . 110.08(19) ?
    C47 C52 H52A . . 109.6 ?
    C51 C52 H52A . . 109.6 ?
    C47 C52 H52B . . 109.6 ?
    C51 C52 H52B . . 109.6 ?
    H52A C52 H52B . . 108.2 ?
    C34 C53 H53A . . 109.5 ?
    C34 C53 H53B . . 109.5 ?
    H53A C53 H53B . . 109.5 ?
    C34 C53 H53C . . 109.5 ?
    H53A C53 H53C . . 109.5 ?
    H53B C53 H53C . . 109.5 ?
    C34 C54 H54A . . 109.5 ?
    C34 C54 H54B . . 109.5 ?
    H54A C54 H54B . . 109.5 ?
    C34 C54 H54C . . 109.5 ?
    H54A C54 H54C . . 109.5 ?
    H54B C54 H54C . . 109.5 ?
    C40 C55 H55A . . 109.5 ?
    C40 C55 H55B . . 109.5 ?
    H55A C55 H55B . . 109.5 ?
    C40 C55 H55C . . 109.5 ?
    H55A C55 H55C . . 109.5 ?
    H55B C55 H55C . . 109.5 ?
    C38 C56 H56A . . 109.5 ?
    C38 C56 H56B . . 109.5 ?
    H56A C56 H56B . . 109.5 ?
    C38 C56 H56C . . 109.5 ?
    H56A C56 H56C . . 109.5 ?
    H56B C56 H56C . . 109.5 ?
    O10 C57 C44 . . 123.6(2) ?
    O10 C57 H57 . . 118.2 ?
    C44 C57 H57 . . 118.2 ?
    O9 C58 O8 . . 120.8(2) ?
    O9 C58 C47 . . 130.4(2) ?
    O8 C58 C47 . . 108.69(17) ?
    C50 C59 H59A . . 109.5 ?
    C50 C59 H59B . . 109.5 ?
    H59A C59 H59B . . 109.5 ?
    C50 C59 H59C . . 109.5 ?
    H59A C59 H59C . . 109.5 ?
    H59B C59 H59C . . 109.5 ?
    C50 C60 H60A . . 109.5 ?
    C50 C60 H60B . . 109.5 ?
    H60A C60 H60B . . 109.5 ?
    C50 C60 H60C . . 109.5 ?
    H60A C60 H60C . . 109.5 ?
    H60B C60 H60C . . 109.5 ?
loop_
    _geom_torsion_atom_site_label_1
    _geom_torsion_atom_site_label_2
    _geom_torsion_atom_site_label_3
    _geom_torsion_atom_site_label_4
    _geom_torsion_site_symmetry_1
    _geom_torsion_site_symmetry_2
    _geom_torsion_site_symmetry_3
    _geom_torsion_site_symmetry_4
    _geom_torsion
    _geom_torsion_publ_flag
    C10 C1 C2 C3 . . . . -52.1(3) ?
    C1 C2 C3 O1 . . . . -136.9(2) ?
    C1 C2 C3 C4 . . . . 46.1(3) ?
    O1 C3 C4 C24 . . . . -94.2(3) ?
    C2 C3 C4 C24 . . . . 82.8(2) ?
    O1 C3 C4 C23 . . . . 22.1(3) ?
    C2 C3 C4 C23 . . . . -161.0(2) ?
    O1 C3 C4 C5 . . . . 141.2(2) ?
    C2 C3 C4 C5 . . . . -41.8(3) ?
    C3 C4 C5 C6 . . . . 179.02(18) ?
    C24 C4 C5 C6 . . . . 58.4(3) ?
    C23 C4 C5 C6 . . . . -62.3(3) ?
    C3 C4 C5 C10 . . . . 47.4(3) ?
    C24 C4 C5 C10 . . . . -73.3(3) ?
    C23 C4 C5 C10 . . . . 166.0(2) ?
    C10 C5 C6 C7 . . . . -64.5(2) ?
    C4 C5 C6 C7 . . . . 160.22(19) ?
    C5 C6 C7 C8 . . . . 59.5(3) ?
    C6 C7 C8 C26 . . . . 72.8(2) ?
    C6 C7 C8 C9 . . . . -49.3(2) ?
    C6 C7 C8 C14 . . . . -166.96(18) ?
    C7 C8 C9 C11 . . . . -179.94(17) ?
    C26 C8 C9 C11 . . . . 61.2(2) ?
    C14 C8 C9 C11 . . . . -61.8(2) ?
    C7 C8 C9 C10 . . . . 47.7(2) ?
    C26 C8 C9 C10 . . . . -71.2(2) ?
    C14 C8 C9 C10 . . . . 165.84(16) ?
    C2 C1 C10 C25 . . . . -70.1(2) ?
    C2 C1 C10 C5 . . . . 53.8(2) ?
    C2 C1 C10 C9 . . . . 167.77(18) ?
    C6 C5 C10 C25 . . . . -67.3(2) ?
    C4 C5 C10 C25 . . . . 65.6(3) ?
    C6 C5 C10 C1 . . . . 173.35(17) ?
    C4 C5 C10 C1 . . . . -53.7(2) ?
    C6 C5 C10 C9 . . . . 58.8(2) ?
    C4 C5 C10 C9 . . . . -168.26(19) ?
    C11 C9 C10 C25 . . . . -55.1(2) ?
    C8 C9 C10 C25 . . . . 74.7(2) ?
    C11 C9 C10 C1 . . . . 63.4(2) ?
    C8 C9 C10 C1 . . . . -166.82(17) ?
    C11 C9 C10 C5 . . . . 177.79(17) ?
    C8 C9 C10 C5 . . . . -52.4(2) ?
    C8 C9 C11 C12 . . . . 66.6(2) ?
    C10 C9 C11 C12 . . . . -159.71(17) ?
    C9 C11 C12 O2 . . . . 62.9(2) ?
    C9 C11 C12 C13 . . . . -56.5(2) ?
    C28 O3 C13 C12 . . . . -143.36(17) ?
    C28 O3 C13 C18 . . . . -25.91(19) ?
    C28 O3 C13 C14 . . . . 93.46(18) ?
    O2 C12 C13 O3 . . . . 165.17(14) ?
    C11 C12 C13 O3 . . . . -72.09(19) ?
    O2 C12 C13 C18 . . . . 57.5(2) ?
    C11 C12 C13 C18 . . . . -179.75(16) ?
    O2 C12 C13 C14 . . . . -78.1(2) ?
    C11 C12 C13 C14 . . . . 44.7(2) ?
    O3 C13 C14 C27 . . . . -167.75(15) ?
    C12 C13 C14 C27 . . . . 76.7(2) ?
    C18 C13 C14 C27 . . . . -58.4(2) ?
    O3 C13 C14 C15 . . . . -50.5(2) ?
    C12 C13 C14 C15 . . . . -166.03(17) ?
    C18 C13 C14 C15 . . . . 58.9(2) ?
    O3 C13 C14 C8 . . . . 73.90(19) ?
    C12 C13 C14 C8 . . . . -41.7(2) ?
    C18 C13 C14 C8 . . . . -176.77(16) ?
    C7 C8 C14 C27 . . . . 48.9(2) ?
    C26 C8 C14 C27 . . . . 166.90(17) ?
    C9 C8 C14 C27 . . . . -69.2(2) ?
    C7 C8 C14 C15 . . . . -70.6(2) ?
    C26 C8 C14 C15 . . . . 47.4(2) ?
    C9 C8 C14 C15 . . . . 171.30(17) ?
    C7 C8 C14 C13 . . . . 167.30(17) ?
    C26 C8 C14 C13 . . . . -74.7(2) ?
    C9 C8 C14 C13 . . . . 49.2(2) ?
    C27 C14 C15 C16 . . . . 73.7(2) ?
    C13 C14 C15 C16 . . . . -42.8(2) ?
    C8 C14 C15 C16 . . . . -167.52(18) ?
    C14 C15 C16 C17 . . . . 45.9(3) ?
    C15 C16 C17 C28 . . . . 45.8(2) ?
    C15 C16 C17 C22 . . . . 173.74(19) ?
    C15 C16 C17 C18 . . . . -60.6(2) ?
    C28 C17 C18 C19 . . . . 179.91(17) ?
    C22 C17 C18 C19 . . . . 58.6(2) ?
    C16 C17 C18 C19 . . . . -68.2(2) ?
    C28 C17 C18 C13 . . . . -44.32(19) ?
    C22 C17 C18 C13 . . . . -165.60(18) ?
    C16 C17 C18 C13 . . . . 67.5(2) ?
    O3 C13 C18 C19 . . . . 170.07(18) ?
    C12 C13 C18 C19 . . . . -79.5(2) ?
    C14 C13 C18 C19 . . . . 56.8(3) ?
    O3 C13 C18 C17 . . . . 43.22(18) ?
    C12 C13 C18 C17 . . . . 153.66(17) ?
    C14 C13 C18 C17 . . . . -70.1(2) ?
    C17 C18 C19 C20 . . . . -56.9(2) ?
    C13 C18 C19 C20 . . . . -178.49(19) ?
    C18 C19 C20 C29 . . . . 171.52(17) ?
    C18 C19 C20 C30 . . . . -70.0(2) ?
    C18 C19 C20 C21 . . . . 53.2(2) ?
    C29 C20 C21 C22 . . . . -170.98(19) ?
    C30 C20 C21 C22 . . . . 70.1(2) ?
    C19 C20 C21 C22 . . . . -53.3(3) ?
    C28 C17 C22 C21 . . . . -166.31(19) ?
    C18 C17 C22 C21 . . . . -54.9(3) ?
    C16 C17 C22 C21 . . . . 70.0(2) ?
    C20 C21 C22 C17 . . . . 53.7(3) ?
    C15 C14 C27 O5 . . . . 17.2(3) ?
    C13 C14 C27 O5 . . . . 134.0(2) ?
    C8 C14 C27 O5 . . . . -104.4(2) ?
    C13 O3 C28 O4 . . . . 179.0(2) ?
    C13 O3 C28 C17 . . . . -2.9(2) ?
    C22 C17 C28 O4 . . . . -32.7(3) ?
    C18 C17 C28 O4 . . . . -151.5(2) ?
    C16 C17 C28 O4 . . . . 94.4(3) ?
    C22 C17 C28 O3 . . . . 149.32(19) ?
    C18 C17 C28 O3 . . . . 30.6(2) ?
    C16 C17 C28 O3 . . . . -83.6(2) ?
    C40 C31 C32 C33 . . . . 20.7(3) ?
    C31 C32 C33 O6 . . . . 129.2(2) ?
    C31 C32 C33 C34 . . . . -55.3(3) ?
    O6 C33 C34 C54 . . . . -29.2(3) ?
    C32 C33 C34 C54 . . . . 155.27(18) ?
    O6 C33 C34 C53 . . . . 86.9(2) ?
    C32 C33 C34 C53 . . . . -88.7(2) ?
    O6 C33 C34 C35 . . . . -156.9(2) ?
    C32 C33 C34 C35 . . . . 27.6(2) ?
    C33 C34 C35 C36 . . . . 160.31(17) ?
    C54 C34 C35 C36 . . . . 35.7(3) ?
    C53 C34 C35 C36 . . . . -85.5(2) ?
    C33 C34 C35 C40 . . . . 30.8(2) ?
    C54 C34 C35 C40 . . . . -93.8(2) ?
    C53 C34 C35 C40 . . . . 144.92(18) ?
    C40 C35 C36 C37 . . . . -59.4(2) ?
    C34 C35 C36 C37 . . . . 169.95(18) ?
    C35 C36 C37 C38 . . . . 60.4(2) ?
    C36 C37 C38 C56 . . . . 68.0(2) ?
    C36 C37 C38 C39 . . . . -53.6(2) ?
    C36 C37 C38 C44 . . . . -171.93(17) ?
    C56 C38 C39 C41 . . . . 64.3(2) ?
    C37 C38 C39 C41 . . . . -176.96(16) ?
    C44 C38 C39 C41 . . . . -58.3(2) ?
    C56 C38 C39 C40 . . . . -67.7(2) ?
    C37 C38 C39 C40 . . . . 51.0(2) ?
    C44 C38 C39 C40 . . . . 169.70(16) ?
    C36 C35 C40 C31 . . . . 167.31(17) ?
    C34 C35 C40 C31 . . . . -62.8(2) ?
    C36 C35 C40 C55 . . . . -75.1(2) ?
    C34 C35 C40 C55 . . . . 54.8(2) ?
    C36 C35 C40 C39 . . . . 52.4(2) ?
    C34 C35 C40 C39 . . . . -177.64(16) ?
    C32 C31 C40 C35 . . . . 34.5(2) ?
    C32 C31 C40 C55 . . . . -86.9(2) ?
    C32 C31 C40 C39 . . . . 150.53(18) ?
    C41 C39 C40 C35 . . . . 177.88(17) ?
    C38 C39 C40 C35 . . . . -50.9(2) ?
    C41 C39 C40 C31 . . . . 61.3(2) ?
    C38 C39 C40 C31 . . . . -167.41(17) ?
    C41 C39 C40 C55 . . . . -55.8(2) ?
    C38 C39 C40 C55 . . . . 75.4(2) ?
    C38 C39 C41 C42 . . . . 65.1(2) ?
    C40 C39 C41 C42 . . . . -160.27(17) ?
    C39 C41 C42 O7 . . . . 62.6(2) ?
    C39 C41 C42 C43 . . . . -57.8(2) ?
    C58 O8 C43 C42 . . . . -145.75(16) ?
    C58 O8 C43 C48 . . . . -28.54(19) ?
    C58 O8 C43 C44 . . . . 90.88(18) ?
    O7 C42 C43 O8 . . . . 167.71(15) ?
    C41 C42 C43 O8 . . . . -69.34(19) ?
    O7 C42 C43 C48 . . . . 60.4(2) ?
    C41 C42 C43 C48 . . . . -176.65(16) ?
    O7 C42 C43 C44 . . . . -75.5(2) ?
    C41 C42 C43 C44 . . . . 47.4(2) ?
    O8 C43 C44 C57 . . . . -168.79(15) ?
    C42 C43 C44 C57 . . . . 76.0(2) ?
    C48 C43 C44 C57 . . . . -59.4(2) ?
    O8 C43 C44 C45 . . . . -51.3(2) ?
    C42 C43 C44 C45 . . . . -166.53(17) ?
    C48 C43 C44 C45 . . . . 58.0(2) ?
    O8 C43 C44 C38 . . . . 73.51(19) ?
    C42 C43 C44 C38 . . . . -41.7(2) ?
    C48 C43 C44 C38 . . . . -177.12(16) ?
    C56 C38 C44 C57 . . . . 162.64(17) ?
    C37 C38 C44 C57 . . . . 43.8(2) ?
    C39 C38 C44 C57 . . . . -73.20(19) ?
    C56 C38 C44 C45 . . . . 43.7(2) ?
    C37 C38 C44 C45 . . . . -75.1(2) ?
    C39 C38 C44 C45 . . . . 167.81(17) ?
    C56 C38 C44 C43 . . . . -78.5(2) ?
    C37 C38 C44 C43 . . . . 162.75(16) ?
    C39 C38 C44 C43 . . . . 45.7(2) ?
    C57 C44 C45 C46 . . . . 74.7(2) ?
    C43 C44 C45 C46 . . . . -42.9(2) ?
    C38 C44 C45 C46 . . . . -167.45(17) ?
    C44 C45 C46 C47 . . . . 46.9(2) ?
    C45 C46 C47 C58 . . . . 45.5(2) ?
    C45 C46 C47 C52 . . . . 173.92(19) ?
    C45 C46 C47 C48 . . . . -61.5(2) ?
    C58 C47 C48 C49 . . . . -178.29(17) ?
    C52 C47 C48 C49 . . . . 59.5(2) ?
    C46 C47 C48 C49 . . . . -67.0(2) ?
    C58 C47 C48 C43 . . . . -42.94(18) ?
    C52 C47 C48 C43 . . . . -165.19(17) ?
    C46 C47 C48 C43 . . . . 68.39(19) ?
    O8 C43 C48 C49 . . . . 170.64(19) ?
    C42 C43 C48 C49 . . . . -79.6(2) ?
    C44 C43 C48 C49 . . . . 57.2(3) ?
    O8 C43 C48 C47 . . . . 43.61(17) ?
    C42 C43 C48 C47 . . . . 153.42(16) ?
    C44 C43 C48 C47 . . . . -69.8(2) ?
    C47 C48 C49 C50 . . . . -58.1(2) ?
    C43 C48 C49 C50 . . . . -179.81(19) ?
    C48 C49 C50 C60 . . . . -70.7(2) ?
    C48 C49 C50 C59 . . . . 170.21(19) ?
    C48 C49 C50 C51 . . . . 52.1(2) ?
    C60 C50 C51 C52 . . . . 71.6(2) ?
    C59 C50 C51 C52 . . . . -168.9(2) ?
    C49 C50 C51 C52 . . . . -50.8(3) ?
    C58 C47 C52 C51 . . . . -166.46(19) ?
    C48 C47 C52 C51 . . . . -53.9(2) ?
    C46 C47 C52 C51 . . . . 70.0(2) ?
    C50 C51 C52 C47 . . . . 51.6(3) ?
    C45 C44 C57 O10 . . . . 11.7(3) ?
    C43 C44 C57 O10 . . . . 128.7(2) ?
    C38 C44 C57 O10 . . . . -110.0(2) ?
    C43 O8 C58 O9 . . . . -177.56(19) ?
    C43 O8 C58 C47 . . . . 1.0(2) ?
    C52 C47 C58 O9 . . . . -35.7(3) ?
    C48 C47 C58 O9 . . . . -154.5(2) ?
    C46 C47 C58 O9 . . . . 91.7(3) ?
    C52 C47 C58 O8 . . . . 145.88(18) ?
    C48 C47 C58 O8 . . . . 27.1(2) ?
    C46 C47 C58 O8 . . . . -86.7(2) ?
loop_
    _geom_hbond_atom_site_label_D
    _geom_hbond_atom_site_label_H
    _geom_hbond_atom_site_label_A
    _geom_hbond_site_symmetry_A
    _geom_hbond_distance_DH
    _geom_hbond_distance_HA
    _geom_hbond_distance_DA
    _geom_hbond_angle_DHA
    _geom_hbond_publ_flag
    O2 H2 O4 2_455 0.86(3) 1.94(3) 2.782(2) 167(3) yes
    O7 H7 O6 3_745 0.90(3) 1.91(3) 2.803(2) 172(2) yes
