# Supplementary material for: 12α-Hy­droxy-3,27-dioxooleanano-28,13-lactone
Source: Acta Crystallogr Sect E Struct Rep Online. 2012 May 2;68(Pt 6):o1586. doi: 10.1107/S1600536812017783 (PMC3379199; doi:10.1107/S1600536812017783)
Supplement: Supplementary file 2 [file e-68-o1586-Isup2.hkl]

# 
# h,k,l, Fc-squared, Fo-squared, sigma(Fo-squared) and status flag 
# 
data_I
_shelx_title '  _R071024b' 
_shelx_refln_list_code          4 
_shelx_F_calc_maximum      286.64 
_exptl_crystal_F_000      2112.00 
_reflns_d_resolution_high  0.7803 
 
loop_ 
 _symmetry_equiv_pos_as_xyz 
 'x, y, z' 
 'x+1/2, -y+1/2, -z' 
 '-x, y+1/2, -z+1/2' 
 '-x+1/2, -y, z+1/2' 
 
_cell_length_a    12.4457 
_cell_length_b    15.5804 
_cell_length_c    27.1710 
_cell_angle_alpha  90.000 
_cell_angle_beta   90.000 
_cell_angle_gamma  90.000 
 
_shelx_F_squared_multiplier     1.000 
 
loop_ 
 _refln_index_h 
 _refln_index_k 
 _refln_index_l 
 _refln_F_squared_calc 
 _refln_F_squared_meas 
 _refln_F_squared_sigma 
 _refln_observed_status 
   4   0   0     3264.31     3098.94     43.73 o 
   6   0   0    14900.14    14664.07    211.72 o 
   8   0   0      224.77      315.78     42.97 o 
  10   0   0     2851.85     3015.05     61.88 o 
  12   0   0      990.04      966.11     53.93 o 
  14   0   0      530.90      438.55     82.73 o 
   1   1   0     3394.70     3118.02     46.88 o 
   2   1   0    44957.61    39147.55    462.81 o 
   3   1   0     4338.43     4093.22     40.53 o 
   4   1   0    10879.04    10109.67     80.46 o 
   5   1   0     2463.94     2667.97     29.79 o 
   6   1   0     2754.16     2853.83     41.18 o 
   7   1   0     1763.08     1849.11     30.74 o 
   8   1   0      373.79      406.83     21.39 o 
   9   1   0       93.24      100.28      9.94 o 
  10   1   0     1507.54     1400.06     23.31 o 
  11   1   0      243.82      232.30     19.37 o 
  12   1   0      243.90      220.75     25.58 o 
  13   1   0      684.10      530.06     70.82 o 
  14   1   0       35.15       19.76     16.74 o 
  15   1   0        4.88       31.05     12.65 o 
   0   2   0     4146.50     3546.69     93.04 o 
   1   2   0        0.06       10.59      2.80 o 
   2   2   0       11.39       21.55      3.77 o 
   3   2   0     7398.68     6617.57     59.64 o 
   4   2   0     2846.66     2935.09     33.92 o 
   5   2   0      898.03      866.96     18.58 o 
   6   2   0       68.30       54.23      6.03 o 
   7   2   0        0.58       14.00      4.95 o 
   8   2   0       37.06       69.07     12.28 o 
   9   2   0      469.31      424.56     37.19 o 
  10   2   0        0.50       11.66      8.07 o 
  11   2   0     1513.70     1616.38     52.64 o 
  12   2   0     1715.26     1619.30     32.97 o 
  13   2   0       41.95       25.08      8.16 o 
  14   2   0        6.27       20.60      9.85 o 
  15   2   0      851.28      971.50     51.23 o 
   1   3   0     3937.68     3628.37     38.97 o 
   2   3   0       12.15       16.30      3.74 o 
   3   3   0      226.41      232.59      8.92 o 
   4   3   0      126.25      148.48     12.64 o 
   5   3   0     4779.36     4968.32     48.27 o 
   6   3   0        0.96       33.85      4.93 o 
   7   3   0      124.01      184.82     16.66 o 
   8   3   0      322.15      277.32     23.13 o 
   9   3   0       77.96      105.06     12.29 o 
  10   3   0      330.91      305.97     38.03 o 
  11   3   0     2367.77     2503.23     48.83 o 
  12   3   0       21.33       36.53      9.58 o 
  13   3   0        6.35       28.44      8.91 o 
  14   3   0       61.33       49.33     15.56 o 
  15   3   0        1.28       20.33     18.30 o 
   0   4   0    27971.01    25000.08    422.59 o 
   1   4   0     2974.71     2731.71     34.31 o 
   2   4   0    10585.77     9920.85    108.92 o 
   3   4   0      255.79      265.68     11.13 o 
   4   4   0        0.20       10.19      2.82 o 
   5   4   0     1626.44     1857.97     30.85 o 
   6   4   0     4293.63     4536.65     52.66 o 
   7   4   0      238.86      316.68     13.00 o 
   8   4   0        2.37        8.05      6.74 o 
   9   4   0      340.64      380.12     40.44 o 
  10   4   0       24.39       52.47     10.72 o 
  11   4   0      342.42      463.84     54.25 o 
  12   4   0      378.04      373.74     37.69 o 
  13   4   0        2.28       27.57      9.83 o 
  14   4   0      171.79      174.40     19.12 o 
  15   4   0      181.32      140.91     21.28 o 
   1   5   0     1707.29     1573.85     23.36 o 
   2   5   0      132.07      138.20      5.23 o 
   3   5   0       86.41       74.95      4.84 o 
   4   5   0     3642.34     4052.38     54.74 o 
   5   5   0        5.08       12.97      5.33 o 
   6   5   0       11.92        8.70      2.43 o 
   7   5   0      211.24      240.03     21.64 o 
   8   5   0       17.63       20.95      8.18 o 
   9   5   0      177.75      168.28     18.49 o 
  10   5   0        2.15       13.02      5.67 o 
  11   5   0     1730.53     1794.10     45.55 o 
  12   5   0       87.59       82.02     14.32 o 
  13   5   0        0.00        7.95     10.59 o 
  14   5   0       66.74       94.63     24.49 o 
  15   5   0        6.28       26.61     14.94 o 
   0   6   0     1064.50     1172.68     26.26 o 
   1   6   0     7021.68     6563.67     37.84 o 
   2   6   0     1708.03     1638.49     25.79 o 
   3   6   0     2773.68     2818.07     54.39 o 
   4   6   0      175.65      186.42     10.42 o 
   5   6   0       19.86       20.54      4.92 o 
   6   6   0      889.74     1038.19     24.97 o 
   7   6   0       27.46       38.29      7.16 o 
   8   6   0       84.07       87.58      8.66 o 
   9   6   0     2664.21     2813.27     47.03 o 
  10   6   0      174.74      168.34     21.56 o 
  11   6   0      308.96      299.25     28.53 o 
  12   6   0      153.56      174.03     20.80 o 
  13   6   0      265.41      210.21     28.61 o 
  14   6   0      425.35      347.56     33.65 o 
  15   6   0       59.07       70.86     16.09 o 
   1   7   0      994.83     1008.85     20.18 o 
   2   7   0     5156.00     5577.91     61.89 o 
   3   7   0     1922.22     2153.32     32.69 o 
   4   7   0     4104.73     4318.94     56.51 o 
   5   7   0       27.71       37.33      7.08 o 
   6   7   0     2784.37     2793.45     55.63 o 
   7   7   0        7.49       10.48      5.47 o 
   8   7   0      135.54      154.57     15.36 o 
   9   7   0      105.20      132.20     16.97 o 
  10   7   0        3.33       14.43      9.52 o 
  11   7   0      719.85      781.41     33.47 o 
  12   7   0      345.49      322.02     34.02 o 
  13   7   0       18.61       20.13     10.10 o 
  14   7   0       49.36       41.75     13.22 o 
   0   8   0     8302.99     8625.57    104.18 o 
   1   8   0        2.74        7.16      3.34 o 
   2   8   0     3382.00     3593.17     31.04 o 
   3   8   0     1091.59     1228.67     22.74 o 
   4   8   0       75.31       76.48      5.66 o 
   5   8   0      450.97      452.93     12.70 o 
   6   8   0       12.23       14.88      4.32 o 
   7   8   0       15.95       16.09      5.15 o 
   8   8   0     1303.24     1421.49     34.24 o 
   9   8   0      157.18      188.73     21.85 o 
  10   8   0      462.47      460.85     42.79 o 
  11   8   0       45.36       35.47     14.46 o 
  12   8   0       83.92       98.73     11.36 o 
  13   8   0      117.32      120.46     15.91 o 
  14   8   0        0.02       13.67     16.65 o 
   1   9   0      321.47      370.68     12.70 o 
   2   9   0        0.20        7.56      3.58 o 
   3   9   0       66.56       67.94      8.04 o 
   4   9   0     2241.57     2408.02     37.89 o 
   5   9   0       24.83       36.41      6.16 o 
   6   9   0       67.55       64.82      9.35 o 
   7   9   0      339.57      350.17     22.43 o 
   8   9   0     5792.64     5835.70     69.20 o 
   9   9   0      358.26      275.57     28.00 o 
  10   9   0      154.15      130.93     14.65 o 
  11   9   0       71.69       73.88     11.72 o 
  12   9   0      617.23      520.05     57.04 o 
  13   9   0      100.50      134.61     23.54 o 
  14   9   0     1141.26     1266.30     45.97 o 
   0  10   0      114.85      171.48     20.02 o 
   1  10   0     1587.03     1599.95     24.55 o 
   2  10   0      168.80      185.89      9.80 o 
   3  10   0       71.85       75.09      9.85 o 
   4  10   0     1785.31     1675.18     30.44 o 
   5  10   0       18.40       12.00      6.51 o 
   6  10   0     2520.45     2291.26     40.22 o 
   7  10   0       30.80       19.38      8.60 o 
   8  10   0     2827.55     2681.30     46.70 o 
   9  10   0      278.98      249.30     29.61 o 
  10  10   0      186.45      202.41     19.90 o 
  11  10   0      422.98      427.49     55.33 o 
  12  10   0      242.21      252.89     41.05 o 
  13  10   0       22.29       37.09     15.13 o 
   1  11   0       18.69       35.28      5.81 o 
   2  11   0      812.46      808.50     30.07 o 
   3  11   0      530.49      645.81     30.33 o 
   4  11   0     2395.64     2401.69     37.15 o 
   5  11   0      547.97      524.68     28.90 o 
   6  11   0      525.50      539.05     20.69 o 
   7  11   0     3331.79     3247.83     70.56 o 
   8  11   0      740.18      701.70     22.89 o 
   9  11   0      266.53      220.47     22.69 o 
  10  11   0        3.81       25.18     10.50 o 
  11  11   0      209.47      208.30     36.27 o 
  12  11   0       21.95       31.71     15.12 o 
  13  11   0      377.56      399.08     56.35 o 
   0  12   0     2779.96     3043.64     48.55 o 
   1  12   0     1671.30     1730.71     35.79 o 
   2  12   0      882.08      954.12     19.78 o 
   3  12   0      602.69      600.49     18.94 o 
   4  12   0      257.40      336.99     36.35 o 
   5  12   0     1044.27     1047.54     21.30 o 
   6  12   0       84.27       75.03     10.36 o 
   7  12   0      598.22      668.73     36.43 o 
   8  12   0      302.53      327.88     35.49 o 
   9  12   0      222.98      226.83     24.69 o 
  10  12   0      400.62      477.21     65.81 o 
  11  12   0       55.28       75.83     22.00 o 
  12  12   0       65.98       57.52     13.03 o 
   1  13   0     1514.73     1522.26     28.99 o 
   2  13   0      485.96      395.14     43.88 o 
   3  13   0       23.49       25.44     10.16 o 
   4  13   0        3.84       11.08      8.81 o 
   5  13   0      628.96      606.79     29.17 o 
   6  13   0     2254.40     2419.77     42.48 o 
   7  13   0      489.54      476.68     35.59 o 
   8  13   0      139.93      103.37     15.95 o 
   9  13   0       84.14       91.00     14.35 o 
  10  13   0     1800.97     1945.83     47.71 o 
  11  13   0       22.96       27.23     13.39 o 
  12  13   0        1.16        6.53     13.51 o 
   0  14   0       14.59       12.20      7.86 o 
   1  14   0       20.90       86.93     19.82 o 
   2  14   0      602.07      755.06     24.22 o 
   3  14   0     1024.55      840.32     36.09 o 
   4  14   0      125.58       99.68     18.76 o 
   5  14   0      229.85      221.39     29.13 o 
   6  14   0      117.36      113.18     15.81 o 
   7  14   0       32.50       34.28      8.67 o 
   8  14   0      272.15      245.71     29.78 o 
   9  14   0        0.00       25.78     12.53 o 
  10  14   0      543.38      439.97     52.70 o 
  11  14   0       14.86       70.92     29.24 o 
   1  15   0      202.21      161.42     16.63 o 
   2  15   0       42.46       21.36      7.78 o 
   3  15   0      607.51      614.45     31.47 o 
   4  15   0       12.87       18.78      8.74 o 
   5  15   0       83.01       99.73     15.61 o 
   6  15   0       12.05       34.53     11.84 o 
   7  15   0      141.44      131.04     17.16 o 
   8  15   0      862.42      956.44     49.69 o 
   9  15   0       36.06       38.21     15.71 o 
  10  15   0        2.06       25.10     21.53 o 
   0  16   0      359.95      310.28    107.03 o 
   1  16   0        1.40        7.33     10.30 o 
   2  16   0      587.83      650.35     27.48 o 
   3  16   0      183.28      164.19     23.66 o 
   4  16   0      283.13      282.87     34.11 o 
   5  16   0        1.66        4.57     15.33 o 
   6  16   0      134.33      157.54     25.06 o 
   7  16   0      218.05      250.92     29.88 o 
   8  16   0      833.17     1062.64     69.17 o 
   9  16   0        1.31       19.84     13.78 o 
   1  17   0       21.96        5.66     20.86 o 
   2  17   0       45.89       28.87     10.28 o 
   3  17   0      190.63      201.80     29.63 o 
   4  17   0       75.15       86.21     16.38 o 
   5  17   0      118.17       82.25     14.32 o 
   6  17   0        5.18       21.25     10.02 o 
   7  17   0      219.04      221.71     39.90 o 
   8  17   0       74.79      104.25     18.06 o 
   0  18   0      356.04      417.86     58.28 o 
   1  18   0        0.08        3.28     27.48 o 
   2  18   0      222.57      231.91     34.57 o 
   3  18   0      532.95      520.29    117.96 o 
   4  18   0      334.45      354.86     60.24 o 
   5  18   0      466.35      584.81     67.47 o 
   6  18   0      348.30      379.88     50.74 o 
   1  19   0      413.06      361.55     58.27 o 
   2  19   0        0.06       25.15     17.79 o 
   3  19   0      633.82      567.00    115.76 o 
   4  19   0       17.09       30.20     18.41 o 
   2   0   1     3428.08     2915.21     29.72 o 
   3   0   1        0.19        0.96      2.68 o 
   4   0   1      721.64      762.47     17.97 o 
   5   0   1       96.36      102.64      9.45 o 
   6   0   1     1989.98     1905.50     37.38 o 
   7   0   1      287.66      316.52     31.92 o 
   8   0   1     9445.44    10140.01    133.55 o 
   9   0   1      119.15      109.85     10.17 o 
  10   0   1      852.38      754.26     19.92 o 
  11   0   1      201.69      213.29     20.63 o 
  12   0   1     2228.71     2179.92     40.52 o 
  13   0   1      115.23      104.45     20.21 o 
  14   0   1       66.25       56.17     14.95 o 
  15   0   1        0.09        6.93     14.31 o 
   1   1   1    22104.19    18962.92    105.83 o 
   2   1   1    19770.75    16512.77    141.62 o 
   3   1   1     4731.47     4271.57     29.78 o 
   4   1   1    11281.13    10256.06     77.75 o 
   5   1   1      611.95      592.69      8.73 o 
   6   1   1     1054.79     1162.31     12.95 o 
   7   1   1      128.33      132.02      9.79 o 
   8   1   1      415.96      434.80     12.84 o 
   9   1   1      294.65      304.89     20.47 o 
  10   1   1       15.57       19.10      5.03 o 
  11   1   1      230.06      184.96     11.79 o 
  12   1   1       83.14       81.23      8.07 o 
  13   1   1      249.70      238.72     20.98 o 
  14   1   1       82.97       58.95      9.30 o 
  15   1   1      344.67      268.39     27.90 o 
   0   2   1      160.17      156.92      5.05 o 
   1   2   1    17993.50    15540.56    136.37 o 
   2   2   1     1944.85     1851.92     14.90 o 
   3   2   1     5355.40     4983.22     34.65 o 
   4   2   1     4780.26     4601.50     32.67 o 
   5   2   1     1774.47     1787.99     15.92 o 
   6   2   1      623.85      627.11     13.32 o 
   7   2   1      304.21      343.06      8.74 o 
   8   2   1     1086.73     1116.17     16.04 o 
   9   2   1     1175.80     1158.07     19.77 o 
  10   2   1     1225.86     1274.81     18.88 o 
  11   2   1      611.20      704.28     30.28 o 
  12   2   1     1351.62     1390.59     20.88 o 
  13   2   1       70.66       61.19      6.55 o 
  14   2   1       15.45       36.55      8.93 o 
  15   2   1      116.97       79.36     14.59 o 
   0   3   1     3867.29     3609.45     71.08 o 
   1   3   1    19548.63    16560.55     84.81 o 
   2   3   1      366.95      354.27      5.62 o 
   3   3   1    16217.71    14586.97    120.82 o 
   4   3   1     7734.30     7703.25     54.84 o 
   5   3   1     2533.70     2662.66     27.09 o 
   6   3   1      111.72      167.19      7.66 o 
   7   3   1       20.19       25.94      3.79 o 
   8   3   1      678.79      709.94     12.77 o 
   9   3   1      505.69      525.78     19.83 o 
  10   3   1      786.83      751.20     14.53 o 
  11   3   1      246.03      216.20     14.39 o 
  12   3   1      202.85      188.63     14.19 o 
  13   3   1        9.45       20.63      5.88 o 
  14   3   1      137.41      134.65     12.81 o 
  15   3   1       50.21       49.17     13.25 o 
   0   4   1    23801.84    20781.80    182.10 o 
   1   4   1     1057.46     1017.37     12.42 o 
   2   4   1     5319.27     5034.09     37.06 o 
   3   4   1     9829.79     9664.18     87.66 o 
   4   4   1     4361.88     4537.20     35.31 o 
   5   4   1    13611.55    13694.59    127.93 o 
   6   4   1     2400.49     2643.89     23.04 o 
   7   4   1      292.54      286.71      7.29 o 
   8   4   1      150.06      145.22      9.55 o 
   9   4   1     1089.01     1095.50     16.97 o 
  10   4   1      749.91      748.13     17.26 o 
  11   4   1       55.09       48.30      7.47 o 
  12   4   1      188.80      192.15     13.06 o 
  13   4   1      240.34      218.59     15.42 o 
  14   4   1       75.07       59.91      9.28 o 
  15   4   1      227.88      204.36     16.44 o 
   0   5   1     1062.72     1025.23     16.22 o 
   1   5   1     3387.59     3453.01     39.26 o 
   2   5   1       76.11      113.79      4.58 o 
   3   5   1     2326.25     2185.39     19.32 o 
   4   5   1     5112.91     5115.22     39.51 o 
   5   5   1     6999.74     7414.47     98.79 o 
   6   5   1     2317.46     2554.67     22.72 o 
   7   5   1      288.79      269.83     12.41 o 
   8   5   1       84.22       83.48      7.17 o 
   9   5   1       33.66       41.78      6.31 o 
  10   5   1      174.44      195.15     12.63 o 
  11   5   1      699.49      642.81     19.24 o 
  12   5   1      679.93      677.13     27.40 o 
  13   5   1      995.67     1086.32     37.12 o 
  14   5   1       25.85       37.37      8.93 o 
  15   5   1        0.28       28.71      7.04 o 
   0   6   1      215.98      244.59      8.57 o 
   1   6   1     1726.75     1690.58     12.48 o 
   2   6   1     7760.60     8313.45     62.44 o 
   3   6   1      233.64      217.12      7.90 o 
   4   6   1      560.41      581.50      9.92 o 
   5   6   1     1553.67     1501.07     26.07 o 
   6   6   1      839.52      842.84     18.95 o 
   7   6   1      133.37      115.17      8.86 o 
   8   6   1      131.08      179.12     12.04 o 
   9   6   1     1030.56      986.68     16.93 o 
  10   6   1      707.22      684.73     25.23 o 
  11   6   1      735.45      750.33     20.10 o 
  12   6   1      336.05      336.09     20.26 o 
  13   6   1     1351.29     1492.42     29.24 o 
  14   6   1      107.07      101.49     14.07 o 
  15   6   1       59.96       55.18     11.83 o 
   0   7   1     2167.64     2294.13     33.24 o 
   1   7   1     1603.44     1545.28     18.70 o 
   2   7   1     2852.15     3104.96     36.94 o 
   3   7   1      828.06      839.58     10.32 o 
   4   7   1       42.47       59.44      4.93 o 
   5   7   1      192.87      197.74      5.16 o 
   6   7   1      319.97      303.21     23.42 o 
   7   7   1      348.89      369.54     14.05 o 
   8   7   1        6.20       13.58      4.10 o 
   9   7   1     1036.03     1170.93     17.95 o 
  10   7   1      324.46      269.76     17.82 o 
  11   7   1      128.38      150.65     13.07 o 
  12   7   1      989.44      932.03     28.31 o 
  13   7   1      595.12      613.84     43.92 o 
  14   7   1       96.29       71.05     11.40 o 
   0   8   1     2090.13     2056.29     33.59 o 
   1   8   1     3506.95     3732.60     26.87 o 
   2   8   1      286.17      317.05      7.94 o 
   3   8   1      865.56      818.42     11.60 o 
   4   8   1      381.19      384.01      9.12 o 
   5   8   1      916.25      958.15     18.45 o 
   6   8   1      308.22      306.03     14.18 o 
   7   8   1     1488.36     1560.06     28.76 o 
   8   8   1      368.46      371.28     13.71 o 
   9   8   1      409.76      441.30     28.43 o 
  10   8   1      241.27      240.27     19.92 o 
  11   8   1      467.74      406.69     25.97 o 
  12   8   1      179.92      184.50     15.77 o 
  13   8   1      280.58      266.37     21.85 o 
  14   8   1       89.82       84.91     11.40 o 
   0   9   1      114.36       82.67      9.48 o 
   1   9   1     1461.66     1697.25     26.59 o 
   2   9   1      205.67      157.67      7.28 o 
   3   9   1      694.03      651.52     11.52 o 
   4   9   1      165.60      143.77     10.87 o 
   5   9   1     3321.94     3436.76     43.78 o 
   6   9   1      608.17      611.53     11.75 o 
   7   9   1        3.21        6.77      5.84 o 
   8   9   1     1487.75     1404.04     24.31 o 
   9   9   1      341.46      349.68     24.58 o 
  10   9   1      127.14      116.98     10.03 o 
  11   9   1       57.27       66.13      8.50 o 
  12   9   1      317.68      329.00     35.03 o 
  13   9   1      121.37      107.04     13.25 o 
  14   9   1      247.73      252.18     30.97 o 
   0  10   1      308.12      358.79     11.39 o 
   1  10   1     1863.61     1870.86     20.17 o 
   2  10   1     2023.41     2037.72     22.04 o 
   3  10   1     1056.05     1067.50     23.24 o 
   4  10   1      798.14      781.52     14.39 o 
   5  10   1      124.37      121.80      8.64 o 
   6  10   1     2180.91     2094.82     25.42 o 
   7  10   1      977.97      921.57     21.08 o 
   8  10   1     1216.52     1304.64     21.97 o 
   9  10   1     1735.98     1727.70     24.47 o 
  10  10   1      612.45      651.94     43.13 o 
  11  10   1       83.54       84.77     13.89 o 
  12  10   1      136.67      140.03     17.13 o 
  13  10   1       25.82       19.42      9.85 o 
   0  11   1     1649.12     1657.78     28.50 o 
   1  11   1     1055.46     1127.69     15.92 o 
   2  11   1     4188.51     4343.45     49.43 o 
   3  11   1     3213.23     3356.88     31.38 o 
   4  11   1     3722.94     3704.09     44.87 o 
   5  11   1     1179.00     1215.98     16.64 o 
   6  11   1      402.70      385.60     20.83 o 
   7  11   1      940.76      899.99     31.07 o 
   8  11   1     1153.64     1159.18     33.33 o 
   9  11   1      155.54      167.26     16.00 o 
  10  11   1      308.68      307.91     24.73 o 
  11  11   1       91.24       76.82     16.11 o 
  12  11   1       21.96       24.68      8.24 o 
  13  11   1       24.85       29.02      9.96 o 
   0  12   1      373.15      334.72     15.63 o 
   1  12   1     2073.22     2117.65     18.77 o 
   2  12   1      338.83      358.60     14.11 o 
   3  12   1     1124.92     1156.31     20.82 o 
   4  12   1     1629.71     1637.78     24.85 o 
   5  12   1     2129.06     2133.59     37.50 o 
   6  12   1      148.78      144.21     11.41 o 
   7  12   1       51.55       49.94      8.27 o 
   8  12   1       95.81       73.79      8.47 o 
   9  12   1       34.40       35.10      7.59 o 
  10  12   1      147.32      130.07     17.67 o 
  11  12   1      150.02      143.64     18.65 o 
  12  12   1        5.40       27.99     10.45 o 
   0  13   1      185.93      191.91     19.00 o 
   1  13   1       37.08       54.52      6.10 o 
   2  13   1     1537.26     1442.84     21.16 o 
   3  13   1     1008.39     1071.55     25.43 o 
   4  13   1       19.13       14.72      5.99 o 
   5  13   1      449.01      374.33     27.92 o 
   6  13   1      249.27      208.93     15.62 o 
   7  13   1      126.07      116.46     16.16 o 
   8  13   1       69.06       68.53      7.95 o 
   9  13   1        1.81       13.61      7.85 o 
  10  13   1       23.29       32.91      9.90 o 
  11  13   1      184.28      219.80     27.94 o 
  12  13   1       38.70       42.86     14.75 o 
   0  14   1      162.87      169.43     16.40 o 
   1  14   1      284.57      245.39     20.15 o 
   2  14   1      476.36      410.02     20.14 o 
   3  14   1      127.78      101.70      9.26 o 
   4  14   1      867.44      842.29     21.75 o 
   5  14   1      505.06      590.12     29.03 o 
   6  14   1      106.90       83.71     11.51 o 
   7  14   1      491.15      520.47     43.93 o 
   8  14   1       61.20       58.82      9.01 o 
   9  14   1       55.40       71.46     12.24 o 
  10  14   1      285.01      282.06     28.03 o 
  11  14   1      116.07      116.07     20.06 o 
   0  15   1       88.99       67.91     12.78 o 
   1  15   1       78.06       56.91      7.41 o 
   2  15   1      604.18      565.93     20.50 o 
   3  15   1      420.12      386.65     31.60 o 
   4  15   1      845.26      858.48     18.66 o 
   5  15   1      164.71      143.19     11.87 o 
   6  15   1      202.96      207.11     16.81 o 
   7  15   1      288.61      312.69     25.86 o 
   8  15   1      107.96      146.79     20.04 o 
   9  15   1      193.08      150.23     19.64 o 
  10  15   1      151.66      123.04     18.13 o 
   0  16   1       23.97       27.43     10.49 o 
   1  16   1      284.70      288.51     30.62 o 
   2  16   1      101.02       81.89      9.26 o 
   3  16   1      460.76      454.67     32.49 o 
   4  16   1      116.00      110.04     12.62 o 
   5  16   1      453.94      437.66     41.15 o 
   6  16   1       96.88       96.71     10.57 o 
   7  16   1      549.21      563.99     40.48 o 
   8  16   1      240.03      229.65     22.56 o 
   9  16   1       64.91       50.43     10.10 o 
   0  17   1       37.58       25.16     20.27 o 
   1  17   1      501.17      554.70     60.41 o 
   2  17   1      704.99      723.73     64.79 o 
   3  17   1       20.08       32.51      9.21 o 
   4  17   1      142.28      142.82     14.09 o 
   5  17   1      481.14      552.10     43.67 o 
   6  17   1      113.52      107.96     12.24 o 
   7  17   1      331.82      343.54     34.26 o 
   8  17   1      103.24      115.89     18.79 o 
   0  18   1      611.45      675.62    114.96 o 
   1  18   1      158.77      161.21     20.81 o 
   2  18   1      204.09      207.78     27.35 o 
   3  18   1      165.17      220.92     33.85 o 
   4  18   1       83.02       70.51     13.06 o 
   5  18   1       39.06       51.31     14.23 o 
   6  18   1       64.58       50.96      9.93 o 
   0  19   1       46.39       38.51     22.30 o 
   1  19   1      426.08      405.60     44.71 o 
   2  19   1      217.67      227.04     49.18 o 
   3  19   1      133.96      107.54     19.85 o 
   4  19   1       46.13       37.87     17.81 o 
   0   0   2     1794.51     1769.03    107.05 o 
   1   0   2      238.52      214.22      4.77 o 
   2   0   2     6442.54     5631.27     53.76 o 
   3   0   2     1475.94     1443.98     21.45 o 
   4   0   2      118.80      105.45      6.66 o 
   5   0   2      303.02      322.82     12.35 o 
   6   0   2      213.61      177.95     17.47 o 
   7   0   2     3080.17     3151.55     38.45 o 
   8   0   2       10.56       13.82      5.20 o 
   9   0   2     1575.46     1589.45     26.69 o 
  10   0   2       35.98       38.27      7.64 o 
  11   0   2     1358.72     1296.03     24.34 o 
  12   0   2      329.67      301.01     33.63 o 
  13   0   2       66.05       63.68     17.58 o 
  14   0   2      210.89      222.02     29.71 o 
  15   0   2        9.41       -6.66     15.18 o 
   0   1   2    25143.18    20923.25    171.72 o 
   1   1   2     3755.84     3133.06     27.33 o 
   2   1   2    10807.90     9588.46     47.62 o 
   3   1   2      566.28      460.04      8.71 o 
   4   1   2      693.45      746.96      9.39 o 
   5   1   2     4191.72     4215.55     49.04 o 
   6   1   2      483.99      512.04      9.80 o 
   7   1   2      229.06      238.82      8.87 o 
   8   1   2     1274.91     1350.35     24.06 o 
   9   1   2     1002.08     1015.05     15.72 o 
  10   1   2     1563.58     1565.58     26.71 o 
  11   1   2      110.82      123.39      9.58 o 
  12   1   2       25.45       35.06      6.02 o 
  13   1   2      339.47      341.53     26.70 o 
  14   1   2      352.71      353.03     34.31 o 
  15   1   2      133.26      131.74     17.48 o 
   0   2   2     2971.53     2706.11     42.27 o 
   1   2   2     7106.69     6459.84     57.19 o 
   2   2   2     2110.56     1992.41     15.85 o 
   3   2   2     5011.18     4737.83     35.04 o 
   4   2   2     3542.01     3622.46     30.91 o 
   5   2   2     3426.83     3652.67     27.26 o 
   6   2   2      197.16      194.23      9.89 o 
   7   2   2      157.23      210.19      7.99 o 
   8   2   2      997.20     1024.29     16.41 o 
   9   2   2     1317.87     1402.72     17.31 o 
  10   2   2      844.99      825.83     18.15 o 
  11   2   2      209.74      184.27     13.78 o 
  12   2   2       46.04       53.14      8.58 o 
  13   2   2      330.45      290.77     19.86 o 
  14   2   2      227.47      257.07     23.62 o 
  15   2   2      133.61      149.22     23.07 o 
   0   3   2    10002.91     8509.65     80.54 o 
   1   3   2     1956.54     1702.66     11.83 o 
   2   3   2     4778.20     4490.80     37.23 o 
   3   3   2      897.04      902.97     13.38 o 
   4   3   2    16007.51    14995.41    125.07 o 
   5   3   2      731.81      686.96     12.77 o 
   6   3   2      607.89      573.70      9.33 o 
   7   3   2     1307.45     1449.25     20.00 o 
   8   3   2     3584.98     3477.84     36.01 o 
   9   3   2     3817.35     3758.96     35.82 o 
  10   3   2      761.65      778.09     21.73 o 
  11   3   2      907.41      978.94     24.82 o 
  12   3   2     1244.04     1251.81     30.35 o 
  13   3   2      167.91      142.82     11.32 o 
  14   3   2      234.40      240.93     19.87 o 
  15   3   2      306.03      275.06     35.33 o 
   0   4   2      537.01      532.19     12.19 o 
   1   4   2      149.53      144.58      6.36 o 
   2   4   2      560.43      513.09      7.49 o 
   3   4   2     3569.67     3579.53     28.41 o 
   4   4   2     1456.57     1530.39     18.74 o 
   5   4   2     1084.35     1138.96     12.94 o 
   6   4   2      485.10      483.17      7.11 o 
   7   4   2       11.49       20.24      2.77 o 
   8   4   2      196.85      238.81      9.80 o 
   9   4   2      437.32      490.67     13.15 o 
  10   4   2      283.35      273.83     18.51 o 
  11   4   2     1096.94     1026.06     22.77 o 
  12   4   2     2235.01     2352.15     34.73 o 
  13   4   2      775.40      802.04     25.00 o 
  14   4   2      120.29      130.25     11.66 o 
  15   4   2      225.64      213.45     25.81 o 
   0   5   2      575.61      538.08      9.78 o 
   1   5   2     3055.25     3092.52     20.85 o 
   2   5   2     8557.56     8114.07     64.54 o 
   3   5   2     1709.78     1755.26     16.93 o 
   4   5   2     4697.98     4806.69     41.29 o 
   5   5   2      234.71      251.76     10.04 o 
   6   5   2      674.83      644.48     11.12 o 
   7   5   2     1130.32     1101.08     19.84 o 
   8   5   2       80.02       93.50      7.80 o 
   9   5   2      598.70      536.47     14.63 o 
  10   5   2       33.43       29.04      5.38 o 
  11   5   2      255.60      226.96     17.39 o 
  12   5   2      901.70      878.70     23.92 o 
  13   5   2     1032.93     1115.37     29.91 o 
  14   5   2       59.34       66.98      9.41 o 
  15   5   2       34.69       34.50      8.20 o 
   0   6   2      735.19      729.10     12.79 o 
   1   6   2     1456.82     1435.90     18.63 o 
   2   6   2     3223.14     3296.69     34.61 o 
   3   6   2     1027.64     1086.67     20.80 o 
   4   6   2      795.83      771.70     10.54 o 
   5   6   2       73.20       92.66      7.12 o 
   6   6   2      267.36      276.09     10.45 o 
   7   6   2      377.11      417.42     12.27 o 
   8   6   2      591.36      592.08     14.74 o 
   9   6   2     1199.61     1195.59     21.28 o 
  10   6   2      205.55      191.92     15.70 o 
  11   6   2     1925.92     2049.36     39.85 o 
  12   6   2      659.73      662.69     37.57 o 
  13   6   2      225.39      252.69     16.36 o 
  14   6   2      539.59      618.26     39.37 o 
  15   6   2      584.87      536.00     56.49 o 
   0   7   2    82164.20    77285.23    749.80 o 
   1   7   2    23469.27    22846.96    161.06 o 
   2   7   2    17987.87    17806.80    125.46 o 
   3   7   2     1668.60     1750.86     18.86 o 
   4   7   2      179.67      201.09      6.47 o 
   5   7   2     1378.89     1408.01     19.08 o 
   6   7   2     1331.09     1281.49     23.52 o 
   7   7   2      167.02      145.84     10.95 o 
   8   7   2      605.84      632.16     23.92 o 
   9   7   2      179.98      187.77     12.33 o 
  10   7   2      240.92      251.68     19.02 o 
  11   7   2       37.85       34.89      7.09 o 
  12   7   2      175.18      134.98     12.36 o 
  13   7   2      566.84      581.05     30.34 o 
  14   7   2      502.19      500.98     43.07 o 
   0   8   2     2464.62     2461.05     35.87 o 
   1   8   2     5140.76     5385.44     55.11 o 
   2   8   2     4209.17     4376.60     35.62 o 
   3   8   2     1835.33     1846.72     20.65 o 
   4   8   2      208.52      222.86      7.72 o 
   5   8   2      129.44      138.84     11.19 o 
   6   8   2      723.95      684.35     13.39 o 
   7   8   2      194.56      199.43     13.46 o 
   8   8   2      264.94      251.36     17.35 o 
   9   8   2      133.85       86.27     11.70 o 
  10   8   2      346.46      308.37     20.74 o 
  11   8   2     1055.33     1079.15     25.77 o 
  12   8   2      373.05      428.54     27.25 o 
  13   8   2      348.31      338.69     26.42 o 
  14   8   2      368.21      340.33     34.65 o 
   0   9   2     1298.78     1513.91     36.42 o 
   1   9   2      203.11      195.37      8.53 o 
   2   9   2     2914.15     3148.26     31.83 o 
   3   9   2      233.27      230.81      6.62 o 
   4   9   2      987.68     1065.88     19.35 o 
   5   9   2      392.35      364.39     17.30 o 
   6   9   2      577.25      542.71     11.94 o 
   7   9   2      384.05      328.84     21.68 o 
   8   9   2     1060.93     1126.32     24.49 o 
   9   9   2     1167.30     1220.31     23.56 o 
  10   9   2      828.79      880.38     26.65 o 
  11   9   2       16.59       18.59      8.14 o 
  12   9   2       43.86       45.94      7.08 o 
  13   9   2       32.31       27.67      7.78 o 
  14   9   2       20.89       18.35     11.55 o 
   0  10   2      893.21      932.60     19.36 o 
   1  10   2      654.59      636.18     14.44 o 
   2  10   2     1488.21     1465.74     16.07 o 
   3  10   2     3503.78     3585.76     38.49 o 
   4  10   2      321.13      346.58     13.91 o 
   5  10   2     1431.24     1476.45     24.57 o 
   6  10   2      397.90      379.91     27.44 o 
   7  10   2        6.11       18.13      5.78 o 
   8  10   2      294.63      308.96     22.38 o 
   9  10   2      107.21       97.64     10.79 o 
  10  10   2     1134.83     1231.02     33.33 o 
  11  10   2     1132.13     1209.61     27.42 o 
  12  10   2      346.79      299.67     30.78 o 
  13  10   2      123.09      147.05     14.79 o 
   0  11   2      887.39      936.85     20.73 o 
   1  11   2      570.52      561.73     11.42 o 
   2  11   2      457.36      492.07     15.01 o 
   3  11   2      279.48      228.61     17.74 o 
   4  11   2      555.23      530.65     15.30 o 
   5  11   2     1248.90     1238.98     22.67 o 
   6  11   2      540.93      528.38     17.33 o 
   7  11   2       26.26       37.66      7.62 o 
   8  11   2      814.10      873.93     23.69 o 
   9  11   2      498.69      473.84     21.79 o 
  10  11   2       77.03       66.74      8.01 o 
  11  11   2      197.03      203.40     21.39 o 
  12  11   2      206.27      216.36     26.91 o 
  13  11   2      201.58      179.04     21.76 o 
   0  12   2      741.51      860.50     19.90 o 
   1  12   2     1613.21     1519.84     21.67 o 
   2  12   2       38.84       55.23      5.80 o 
   3  12   2     1535.14     1535.77     27.65 o 
   4  12   2      388.87      343.23     23.41 o 
   5  12   2     3728.24     3828.48     42.77 o 
   6  12   2      772.98      735.75     31.95 o 
   7  12   2      977.53      969.80     22.08 o 
   8  12   2       96.71       94.35     10.39 o 
   9  12   2       29.89       48.44      7.87 o 
  10  12   2      231.38      237.59     20.40 o 
  11  12   2      113.24      104.42     13.95 o 
  12  12   2       34.58       53.32     10.54 o 
   0  13   2     1951.10     2000.38     40.36 o 
   1  13   2      303.95      334.20     16.97 o 
   2  13   2     1973.29     2116.80     30.31 o 
   3  13   2        6.81       11.89      7.33 o 
   4  13   2      239.83      286.23     20.56 o 
   5  13   2      681.62      646.51     20.23 o 
   6  13   2      838.49      833.05     23.97 o 
   7  13   2      159.79      137.04     11.55 o 
   8  13   2       95.44       71.91     10.12 o 
   9  13   2       85.22       98.63     14.92 o 
  10  13   2       95.62       73.46     12.80 o 
  11  13   2       68.17       75.27     12.83 o 
  12  13   2       36.82       51.31     19.09 o 
   0  14   2      576.19      509.28     15.12 o 
   1  14   2      816.63      789.07     14.27 o 
   2  14   2       36.45       45.29      6.32 o 
   3  14   2      214.05      170.48     15.19 o 
   4  14   2      228.97      227.57     18.06 o 
   5  14   2       12.91       21.43      5.24 o 
   6  14   2      232.01      211.12     17.93 o 
   7  14   2      113.46      146.66     11.94 o 
   8  14   2      359.97      335.63     25.13 o 
   9  14   2       66.17       55.39     11.36 o 
  10  14   2       18.30       45.16      9.83 o 
  11  14   2       98.53      113.97     17.80 o 
   0  15   2       65.83       89.31     11.69 o 
   1  15   2      371.51      383.09     30.53 o 
   2  15   2       40.01       44.82      6.29 o 
   3  15   2      229.27      222.03     18.58 o 
   4  15   2      250.26      243.02     20.71 o 
   5  15   2       91.72       75.24      8.90 o 
   6  15   2      465.40      497.64     35.23 o 
   7  15   2      504.76      577.60     27.93 o 
   8  15   2      539.20      579.54     47.03 o 
   9  15   2        6.46       16.95     11.29 o 
  10  15   2       53.24       68.09     14.45 o 
   0  16   2       25.46       38.89     15.69 o 
   1  16   2      572.09      623.66     41.92 o 
   2  16   2      159.17      146.90     13.81 o 
   3  16   2       57.08       54.09      8.86 o 
   4  16   2      485.60      598.83     40.29 o 
   5  16   2      520.77      614.07     33.35 o 
   6  16   2      185.61      203.03     17.76 o 
   7  16   2       18.25       29.03      8.75 o 
   8  16   2      164.68      193.39     18.49 o 
   9  16   2      452.45      433.89     49.05 o 
   0  17   2      134.18      109.08     22.40 o 
   1  17   2       25.31       23.56      7.14 o 
   2  17   2       21.71       18.54      7.86 o 
   3  17   2      123.59      117.20     12.36 o 
   4  17   2       88.35       91.85     11.39 o 
   5  17   2      289.88      320.02     30.28 o 
   6  17   2       10.77       16.05      9.19 o 
   7  17   2      244.70      263.54     24.88 o 
   8  17   2      335.72      264.73     31.44 o 
   0  18   2      397.64      449.07     80.36 o 
   1  18   2      166.30      194.24     25.49 o 
   2  18   2      104.24      143.75     28.50 o 
   3  18   2       62.50       53.43     12.05 o 
   4  18   2       30.14       20.57     10.19 o 
   5  18   2       59.92       57.04     11.50 o 
   6  18   2      214.00      246.68     26.97 o 
   0  19   2       68.10       71.21     19.68 o 
   1  19   2      152.88      157.77     21.61 o 
   2  19   2      291.07      254.05     33.88 o 
   3  19   2      852.77      932.37     49.18 o 
   4  19   2      313.45      335.39     37.15 o 
   1   0   3     1823.15     1721.88     19.74 o 
   2   0   3     1192.33     1145.77     21.22 o 
   3   0   3     3260.94     3056.88     31.94 o 
   4   0   3      874.70      863.25     14.83 o 
   5   0   3     6481.22     6493.45     59.82 o 
   6   0   3     3262.37     3110.12     44.58 o 
   7   0   3     1695.61     1745.69     30.64 o 
   8   0   3      349.46      315.32     28.56 o 
   9   0   3       10.17        8.96      5.56 o 
  10   0   3        0.01       15.10      5.70 o 
  11   0   3      274.97      229.09     22.90 o 
  12   0   3     1973.36     1941.46     42.49 o 
  13   0   3      494.81      414.21     61.30 o 
  14   0   3       25.95       42.42     15.19 o 
  15   0   3      364.67      335.77     50.63 o 
   0   1   3    21114.03    18011.08    251.38 o 
   1   1   3     8750.68     7280.73     59.57 o 
   2   1   3      411.85      368.87      9.10 o 
   3   1   3      139.81      125.06      4.99 o 
   4   1   3      193.64      203.53      4.92 o 
   5   1   3     4004.10     4326.69     32.91 o 
   6   1   3     3414.91     3526.06     28.91 o 
   7   1   3     1901.60     2059.09     19.91 o 
   8   1   3      309.56      274.20     13.68 o 
   9   1   3      308.12      282.79     17.29 o 
  10   1   3      159.72      155.73     10.49 o 
  11   1   3      328.40      307.21     20.51 o 
  12   1   3      436.56      375.89     27.95 o 
  13   1   3      165.31      140.71     15.04 o 
  14   1   3      143.74      146.71     19.02 o 
  15   1   3       93.82       78.63     10.18 o 
   0   2   3     9349.67     7772.92     59.13 o 
   1   2   3      869.54      752.07      8.79 o 
   2   2   3     7462.95     6586.79     56.35 o 
   3   2   3     4231.00     3940.53     42.38 o 
   4   2   3     1234.27     1193.13     13.27 o 
   5   2   3     5594.75     5689.20     49.43 o 
   6   2   3     1224.73     1306.53     15.44 o 
   7   2   3      393.79      429.80     12.68 o 
   8   2   3     1304.89     1325.93     18.25 o 
   9   2   3      407.60      385.72     12.98 o 
  10   2   3       16.06       16.20      4.57 o 
  11   2   3     1622.74     1701.82     37.10 o 
  12   2   3       53.51       55.19      7.56 o 
  13   2   3       10.80       15.96      5.89 o 
  14   2   3      120.14       93.56     13.48 o 
  15   2   3        4.33       26.93     15.45 o 
   0   3   3     2115.51     1985.13     21.65 o 
   1   3   3     3333.44     3125.10     32.62 o 
   2   3   3     4118.43     3807.11     28.93 o 
   3   3   3     2014.72     2072.92     18.34 o 
   4   3   3     7209.74     6700.41    137.42 o 
   5   3   3     4505.81     4881.46     54.24 o 
   6   3   3     3996.68     4291.38     31.56 o 
   7   3   3     2560.70     2706.77     24.85 o 
   8   3   3      127.59      143.27      9.07 o 
   9   3   3      143.17      138.14      9.70 o 
  10   3   3      233.67      227.52     14.73 o 
  11   3   3     1128.39     1062.73     23.20 o 
  12   3   3      472.29      433.51     28.03 o 
  13   3   3       85.23       67.28      8.31 o 
  14   3   3       57.26       56.17      7.88 o 
  15   3   3      269.56      261.73     26.99 o 
   0   4   3    14008.30    12273.19    146.70 o 
   1   4   3     7528.46     7006.71     72.92 o 
   2   4   3     1041.26     1083.35     11.97 o 
   3   4   3     8278.24     8364.70     85.40 o 
   4   4   3    12145.90    12102.16     89.36 o 
   5   4   3     4469.45     4643.27     44.35 o 
   6   4   3     2076.91     2189.71     20.17 o 
   7   4   3     1091.93     1077.40     15.24 o 
   8   4   3     1241.42     1318.25     16.77 o 
   9   4   3       30.57       30.33      4.98 o 
  10   4   3     2365.24     2291.70     34.83 o 
  11   4   3      263.84      267.65     17.29 o 
  12   4   3        4.82       12.76      6.06 o 
  13   4   3       67.83       77.19      9.18 o 
  14   4   3      191.87      215.52     15.47 o 
  15   4   3       22.25       17.55      9.97 o 
   0   5   3     3821.06     3772.95     38.24 o 
   1   5   3     3577.70     3452.80     24.99 o 
   2   5   3     1939.49     1886.01     15.28 o 
   3   5   3     1710.52     1773.39     15.97 o 
   4   5   3      112.78      120.48      5.82 o 
   5   5   3      596.76      629.44      8.83 o 
   6   5   3     2053.11     2169.95     24.41 o 
   7   5   3      147.13      141.91      7.70 o 
   8   5   3      640.98      599.12     14.50 o 
   9   5   3      806.83      846.28     24.96 o 
  10   5   3      288.97      284.70     19.73 o 
  11   5   3      644.43      641.54     29.22 o 
  12   5   3      413.21      435.07     27.62 o 
  13   5   3      222.12      194.46     23.79 o 
  14   5   3       51.02       49.23      8.65 o 
  15   5   3      430.87      428.51     34.30 o 
   0   6   3        0.27        7.09      6.37 o 
   1   6   3     8534.89     8575.28     57.91 o 
   2   6   3     4142.00     4148.15     38.97 o 
   3   6   3     7377.74     7448.35     54.01 o 
   4   6   3      195.26      214.96     10.47 o 
   5   6   3       74.26       69.91      5.86 o 
   6   6   3      104.01      114.70      8.29 o 
   7   6   3       47.72       57.65      6.66 o 
   8   6   3     1508.31     1489.05     17.12 o 
   9   6   3      408.23      368.97     23.95 o 
  10   6   3       53.82       46.32      7.30 o 
  11   6   3      741.22      726.28     22.42 o 
  12   6   3       10.02       23.47      6.24 o 
  13   6   3      614.74      636.64     29.01 o 
  14   6   3        1.42       26.34      6.48 o 
  15   6   3      202.09      184.15     21.48 o 
   0   7   3    13424.43    13520.73    135.85 o 
   1   7   3     2167.07     2257.74     23.84 o 
   2   7   3       63.64       76.28      5.61 o 
   3   7   3      659.60      638.75     10.67 o 
   4   7   3     1633.55     1640.38     21.15 o 
   5   7   3      593.61      576.55      9.35 o 
   6   7   3      964.16      905.54     18.14 o 
   7   7   3     1222.25     1226.04     19.30 o 
   8   7   3      557.31      581.18     13.87 o 
   9   7   3      485.32      517.48     14.56 o 
  10   7   3     1125.26     1074.42     21.29 o 
  11   7   3      449.16      458.67     33.85 o 
  12   7   3     1118.88     1101.65     34.10 o 
  13   7   3       97.21       95.17     11.74 o 
  14   7   3      652.34      642.27     54.72 o 
   0   8   3      190.56      226.46      9.23 o 
   1   8   3     1468.40     1453.81     16.22 o 
   2   8   3      106.22      139.27      5.86 o 
   3   8   3     1705.79     1741.96     21.60 o 
   4   8   3      282.81      259.70      9.57 o 
   5   8   3      274.76      266.47      8.12 o 
   6   8   3      531.38      533.25     15.47 o 
   7   8   3     1043.98      984.49     17.64 o 
   8   8   3       88.28       80.15      7.85 o 
   9   8   3      431.64      406.04     19.15 o 
  10   8   3      823.25      827.87     22.03 o 
  11   8   3       38.29       35.06      7.36 o 
  12   8   3      293.59      310.44     24.18 o 
  13   8   3       11.63       28.21     10.99 o 
  14   8   3      206.32      229.72     20.20 o 
   0   9   3      383.24      365.44      9.27 o 
   1   9   3      522.64      532.72      7.53 o 
   2   9   3     4052.99     3942.27     32.73 o 
   3   9   3       92.39      109.18     10.65 o 
   4   9   3      322.34      334.22      9.00 o 
   5   9   3     1481.60     1499.60     19.67 o 
   6   9   3     1564.64     1522.55     23.56 o 
   7   9   3     1232.51     1314.65     20.42 o 
   8   9   3      284.21      279.88     19.63 o 
   9   9   3      876.28      726.85     19.48 o 
  10   9   3      228.75      259.58     19.96 o 
  11   9   3       48.99       58.14      7.90 o 
  12   9   3      169.82      156.19     14.95 o 
  13   9   3      388.56      379.93     31.27 o 
  14   9   3       37.21       52.99     13.35 o 
   0  10   3     1699.88     1743.08     27.38 o 
   1  10   3      469.47      484.13      9.48 o 
   2  10   3     2557.76     2697.06     27.95 o 
   3  10   3      883.29      930.72     17.33 o 
   4  10   3       46.42       49.67      6.06 o 
   5  10   3     1103.44     1099.97     21.54 o 
   6  10   3     1075.43     1072.76     14.83 o 
   7  10   3      779.65      763.55     14.94 o 
   8  10   3      157.49      126.71     12.94 o 
   9  10   3      438.27      435.26     30.34 o 
  10  10   3      312.92      320.91     23.28 o 
  11  10   3      297.00      300.53     21.03 o 
  12  10   3      209.49      210.20     19.09 o 
  13  10   3      265.30      269.74     24.40 o 
   0  11   3      357.52      333.04     30.44 o 
   1  11   3     3006.72     3077.88     33.81 o 
   2  11   3      571.92      570.16      9.38 o 
   3  11   3     4611.54     4631.46     36.51 o 
   4  11   3       72.69       63.01      6.36 o 
   5  11   3      791.23      728.27     26.68 o 
   6  11   3     1268.27     1222.81     22.64 o 
   7  11   3     3154.07     3012.42     39.86 o 
   8  11   3     1011.98     1009.48     29.01 o 
   9  11   3       85.96       99.71     12.17 o 
  10  11   3       84.37       72.02     11.83 o 
  11  11   3      193.26      120.72     16.59 o 
  12  11   3       54.88       72.11     11.22 o 
  13  11   3        4.72       24.94     10.94 o 
   0  12   3      516.33      545.57     21.62 o 
   1  12   3      455.86      452.17      9.44 o 
   2  12   3      690.56      647.95     13.28 o 
   3  12   3     3527.94     3464.45     39.53 o 
   4  12   3      186.07      169.21     12.90 o 
   5  12   3     1671.82     1666.91     29.97 o 
   6  12   3      113.45      124.58     10.56 o 
   7  12   3       54.25       58.78      6.77 o 
   8  12   3      834.18      867.47     41.05 o 
   9  12   3      658.84      712.69     32.81 o 
  10  12   3       44.86       74.65     10.09 o 
  11  12   3       42.55       43.31     11.52 o 
  12  12   3      148.02      163.45     16.54 o 
   0  13   3      552.05      481.99     22.91 o 
   1  13   3      145.50      130.07     10.99 o 
   2  13   3     1951.62     2003.75     32.67 o 
   3  13   3     1377.54     1313.66     36.27 o 
   4  13   3      165.00      177.38     13.14 o 
   5  13   3     1048.89     1033.97     19.60 o 
   6  13   3      962.35      924.17     21.73 o 
   7  13   3      559.48      571.28     28.19 o 
   8  13   3      485.91      495.19     32.32 o 
   9  13   3      117.94      130.86     21.51 o 
  10  13   3       72.21       68.05     11.86 o 
  11  13   3       15.21       12.30     11.16 o 
  12  13   3      649.43      742.44     78.84 o 
   0  14   3      653.58      621.68     24.88 o 
   1  14   3       14.71       20.20      5.24 o 
   2  14   3      791.55      775.72     18.69 o 
   3  14   3      340.35      287.78     22.56 o 
   4  14   3      279.08      245.36     17.90 o 
   5  14   3      332.04      320.33     24.42 o 
   6  14   3     1223.99     1223.03     28.01 o 
   7  14   3      256.48      279.70     23.41 o 
   8  14   3      277.75      325.49     28.04 o 
   9  14   3      147.86      123.48     13.19 o 
  10  14   3      175.79      160.95     21.21 o 
  11  14   3       60.96       83.79     16.55 o 
   0  15   3      732.98      697.09     31.03 o 
   1  15   3      397.78      408.62     36.05 o 
   2  15   3      117.29       99.68     11.34 o 
   3  15   3      201.15      177.08     13.74 o 
   4  15   3       11.51       22.28      5.36 o 
   5  15   3       94.87      106.63     10.48 o 
   6  15   3      253.10      264.42     23.21 o 
   7  15   3       60.60       84.37     13.03 o 
   8  15   3      149.10      164.23     16.02 o 
   9  15   3       71.63       75.00     14.52 o 
  10  15   3      118.47      122.06     18.82 o 
   0  16   3      662.95      778.74     50.77 o 
   1  16   3      229.52      224.04     19.78 o 
   2  16   3       17.22       15.34      7.77 o 
   3  16   3       35.49       31.73      7.65 o 
   4  16   3      147.18      197.24     16.57 o 
   5  16   3      110.17      127.17     12.28 o 
   6  16   3      289.85      320.68     23.48 o 
   7  16   3      419.36      501.45     41.36 o 
   8  16   3      135.76      135.03     16.46 o 
   9  16   3       77.54       70.89     11.68 o 
   0  17   3       64.02      100.24     14.62 o 
   1  17   3       23.02       28.58      8.90 o 
   2  17   3      819.70      767.52     44.73 o 
   3  17   3      234.50      184.35     18.21 o 
   4  17   3      127.86      134.24     15.48 o 
   5  17   3       84.82       70.37     15.17 o 
   6  17   3      146.54      197.22     21.84 o 
   7  17   3       12.54       32.49      8.14 o 
   8  17   3      680.36      850.05     57.68 o 
   0  18   3       63.08      105.76     62.28 o 
   1  18   3      294.35      350.12     49.55 o 
   2  18   3       17.09       29.79     10.61 o 
   3  18   3       85.11       72.53      9.64 o 
   4  18   3        8.63       18.66      8.79 o 
   5  18   3       51.83       54.41      8.31 o 
   6  18   3      112.97      120.91     20.68 o 
   0  19   3        8.34       11.78     13.84 o 
   1  19   3      119.15      145.28     23.19 o 
   2  19   3       22.43       24.40     21.64 o 
   3  19   3      114.26      107.54     29.58 o 
   4  19   3      123.00      111.18     27.97 o 
   0   0   4    21434.46    18169.95    376.61 o 
   2   0   4    21779.83    18714.28    184.67 o 
   3   0   4    17720.24    15688.41    150.69 o 
   4   0   4      304.54      379.73     10.02 o 
   5   0   4       58.95       67.71      7.44 o 
   6   0   4      623.08      551.52     17.85 o 
   7   0   4        2.77        5.85      3.47 o 
   8   0   4      552.57      654.39     22.92 o 
   9   0   4     1001.05     1035.49     22.88 o 
  10   0   4      252.22      209.50     24.74 o 
  11   0   4      423.00      369.21     32.65 o 
  12   0   4      649.47      728.76     26.21 o 
  13   0   4      100.74       86.79     16.31 o 
  14   0   4       61.14       45.57     16.95 o 
  15   0   4       17.44       27.39     16.50 o 
   0   1   4     8166.06     7071.21     98.46 o 
   1   1   4    44795.48    38888.13    291.48 o 
   2   1   4     3607.25     3365.82     33.90 o 
   3   1   4     1931.06     1860.28     14.70 o 
   4   1   4     3944.21     4084.30     29.43 o 
   5   1   4     2810.61     2812.97     28.16 o 
   6   1   4     4917.17     5225.21     56.87 o 
   7   1   4      286.96      343.67      9.02 o 
   8   1   4      493.54      540.69      9.28 o 
   9   1   4     1414.15     1417.91     24.05 o 
  10   1   4     1163.01     1140.66     14.05 o 
  11   1   4       83.61       90.63      8.52 o 
  12   1   4     1081.08     1153.09     22.53 o 
  13   1   4      127.01      104.50     11.85 o 
  14   1   4      107.06       76.45     12.28 o 
  15   1   4      486.23      452.53     54.84 o 
   0   2   4        2.43        7.14      1.63 o 
   1   2   4     2092.16     2003.64     22.51 o 
   2   2   4     1147.36     1067.61     11.59 o 
   3   2   4     5076.27     5131.39     45.71 o 
   4   2   4     1091.34     1174.63     14.53 o 
   5   2   4     2568.43     2667.37     27.32 o 
   6   2   4      546.61      602.85     10.45 o 
   7   2   4      563.62      573.43     11.41 o 
   8   2   4      432.67      472.85     11.29 o 
   9   2   4     1475.37     1448.28     19.65 o 
  10   2   4      310.28      251.24     17.86 o 
  11   2   4      228.61      194.08     15.13 o 
  12   2   4      447.24      411.76     37.41 o 
  13   2   4       53.03       48.05      8.36 o 
  14   2   4      126.65      118.43     13.62 o 
  15   2   4      120.85       95.08     13.80 o 
   0   3   4     4554.06     4323.06     42.30 o 
   1   3   4     8103.17     7019.66     75.28 o 
   2   3   4     6078.33     5901.62     82.50 o 
   3   3   4     2649.93     2745.68     23.41 o 
   4   3   4     3373.89     3348.34     35.04 o 
   5   3   4     1522.34     1630.98     18.75 o 
   6   3   4     1822.02     1818.71     21.38 o 
   7   3   4      188.93      188.42      7.90 o 
   8   3   4       87.93       96.84      7.72 o 
   9   3   4       58.24       54.31      5.97 o 
  10   3   4      262.80      253.25     18.60 o 
  11   3   4      142.51      141.56     10.73 o 
  12   3   4      267.04      293.35     20.04 o 
  13   3   4      329.41      333.72     24.14 o 
  14   3   4       71.21       79.80      9.37 o 
  15   3   4       41.12       38.66      9.42 o 
   0   4   4     3925.16     3716.37     44.78 o 
   1   4   4      211.31      206.91      4.42 o 
   2   4   4      736.04      727.59      8.69 o 
   3   4   4      502.51      513.72      6.65 o 
   4   4   4     2287.91     2260.49     23.36 o 
   5   4   4      911.07     1012.95     11.65 o 
   6   4   4     2417.65     2576.02     22.84 o 
   7   4   4     1564.99     1653.39     19.46 o 
   8   4   4      959.72      959.43     19.10 o 
   9   4   4      549.99      544.55     16.04 o 
  10   4   4     1767.91     1723.18     39.73 o 
  11   4   4       36.48       38.72      6.09 o 
  12   4   4     1823.30     1829.76     33.84 o 
  13   4   4      359.08      346.47     28.51 o 
  14   4   4       26.96       33.56      7.38 o 
  15   4   4       86.65       70.04     10.53 o 
   0   5   4     5591.56     5354.25     52.87 o 
   1   5   4     1012.46      950.35     11.46 o 
   2   5   4     1389.35     1318.52     14.84 o 
   3   5   4     2810.29     2880.24     28.09 o 
   4   5   4     2014.60     2154.07     23.64 o 
   5   5   4      811.32      889.29     11.90 o 
   6   5   4     4267.82     4699.72     40.41 o 
   7   5   4      270.27      290.79      9.72 o 
   8   5   4       34.25       35.56      5.87 o 
   9   5   4      440.41      435.61     17.33 o 
  10   5   4      619.59      605.07     15.31 o 
  11   5   4      164.94      149.53     13.38 o 
  12   5   4      268.61      235.25     17.31 o 
  13   5   4      131.01      128.78     10.46 o 
  14   5   4       32.29       35.99      6.78 o 
  15   5   4       37.15       52.99      9.73 o 
   0   6   4    10851.95     9990.53    130.08 o 
   1   6   4     3459.24     3469.96     25.96 o 
   2   6   4     5043.25     5082.44     31.70 o 
   3   6   4      144.72      158.58      5.07 o 
   4   6   4      974.45      986.60     13.62 o 
   5   6   4      483.53      463.45      8.54 o 
   6   6   4      393.35      376.43     10.14 o 
   7   6   4      793.13      749.68     14.48 o 
   8   6   4      207.59      168.16     14.80 o 
   9   6   4     2220.43     2271.98     34.51 o 
  10   6   4      847.13      818.05     19.12 o 
  11   6   4      191.62      192.83     13.82 o 
  12   6   4      542.76      536.63     31.39 o 
  13   6   4      177.07      191.66     14.50 o 
  14   6   4       44.96       45.89     10.87 o 
  15   6   4      380.04      407.52     38.99 o 
   0   7   4      136.00      157.85      8.49 o 
   1   7   4     5542.13     5491.13     41.40 o 
   2   7   4      185.98      176.14      7.02 o 
   3   7   4     2101.15     2271.61     23.64 o 
   4   7   4      491.40      505.28     10.41 o 
   5   7   4       73.91       76.37      5.96 o 
   6   7   4     1619.52     1593.85     19.12 o 
   7   7   4      150.46      157.69     11.12 o 
   8   7   4      707.26      757.66     12.94 o 
   9   7   4     1212.31     1163.79     15.39 o 
  10   7   4     1065.76     1116.33     28.74 o 
  11   7   4      234.08      248.77     16.65 o 
  12   7   4      329.73      309.09     21.31 o 
  13   7   4      159.96      158.24     14.19 o 
  14   7   4      501.86      511.92     37.74 o 
   0   8   4        3.85       17.10      3.70 o 
   1   8   4     1956.15     1913.55     24.18 o 
   2   8   4     2145.06     2180.33     19.84 o 
   3   8   4     2454.55     2473.12     22.01 o 
   4   8   4     3037.63     3169.44     31.76 o 
   5   8   4      894.58      957.66     15.22 o 
   6   8   4      828.79      862.31     15.78 o 
   7   8   4      377.79      396.22     15.15 o 
   8   8   4      819.52      871.62     14.97 o 
   9   8   4      311.58      317.92     20.18 o 
  10   8   4      475.41      472.84     24.20 o 
  11   8   4      872.65      911.80     33.93 o 
  12   8   4      535.79      546.18     46.19 o 
  13   8   4      184.16      170.49     15.32 o 
  14   8   4      136.27      119.30     16.53 o 
   0   9   4     2382.71     2567.47     37.23 o 
   1   9   4      218.81      197.64     13.83 o 
   2   9   4      396.52      419.62      9.98 o 
   3   9   4     2691.71     2725.57     28.54 o 
   4   9   4      314.74      289.38      9.37 o 
   5   9   4      596.85      653.98     11.18 o 
   6   9   4     1253.34     1196.76     18.24 o 
   7   9   4     1856.05     1771.15     22.46 o 
   8   9   4      337.27      329.58     23.67 o 
   9   9   4      901.70      876.64     32.36 o 
  10   9   4      410.29      428.04     28.09 o 
  11   9   4      263.61      292.11     22.61 o 
  12   9   4      205.99      211.83     22.30 o 
  13   9   4      150.00      146.49     16.69 o 
  14   9   4      269.37      244.70     35.52 o 
   0  10   4      428.15      395.78     14.02 o 
   1  10   4      169.70      174.08      7.49 o 
   2  10   4     5605.02     5727.08     46.16 o 
   3  10   4      568.99      550.00     11.96 o 
   4  10   4     2149.28     2212.62     23.91 o 
   5  10   4     1647.56     1595.55     30.38 o 
   6  10   4       82.37      102.91     10.34 o 
   7  10   4     3857.78     3652.22     52.08 o 
   8  10   4      313.89      280.94     21.63 o 
   9  10   4      399.15      360.88     29.33 o 
  10  10   4      133.56      129.53     14.12 o 
  11  10   4      183.35      153.69     13.12 o 
  12  10   4       36.09       33.77      8.24 o 
  13  10   4        0.86       30.20      9.27 o 
   0  11   4     1123.12     1073.09     21.97 o 
   1  11   4       52.00       60.30      4.92 o 
   2  11   4      109.78      108.35      8.08 o 
   3  11   4      690.59      755.36     16.60 o 
   4  11   4     1199.45     1224.50     22.22 o 
   5  11   4     1469.61     1489.01     43.93 o 
   6  11   4      415.37      379.11     25.78 o 
   7  11   4      166.62      127.15     11.72 o 
   8  11   4      529.01      518.22     26.77 o 
   9  11   4      447.93      429.40     31.84 o 
  10  11   4       63.51       57.77     10.32 o 
  11  11   4      410.66      363.96     30.20 o 
  12  11   4      117.14       91.22     14.79 o 
  13  11   4       51.72       50.50     10.01 o 
   0  12   4      642.42      660.91     13.11 o 
   1  12   4      548.86      525.57     12.74 o 
   2  12   4     4478.58     4677.48     48.57 o 
   3  12   4      628.90      601.99     15.67 o 
   4  12   4      616.45      633.87     17.15 o 
   5  12   4     1392.16     1401.40     24.48 o 
   6  12   4      298.23      300.96     21.41 o 
   7  12   4      455.24      443.45     21.07 o 
   8  12   4      354.12      352.42     26.95 o 
   9  12   4       64.35       58.61     10.98 o 
  10  12   4      144.57      172.51     16.37 o 
  11  12   4      103.34       98.49     13.48 o 
  12  12   4      257.30      327.69     30.94 o 
   0  13   4     1744.07     1752.97     52.30 o 
   1  13   4        5.29       19.44      4.97 o 
   2  13   4      730.29      697.91     28.36 o 
   3  13   4      409.70      350.83     25.59 o 
   4  13   4       61.19       60.39      7.57 o 
   5  13   4      171.61      185.69     15.04 o 
   6  13   4     2082.07     2031.02     34.14 o 
   7  13   4      680.31      702.93     31.87 o 
   8  13   4      203.10      169.25     16.05 o 
   9  13   4      595.03      625.22     35.74 o 
  10  13   4       19.33       25.10      7.78 o 
  11  13   4      247.52      269.29     24.24 o 
   0  14   4      206.81      151.92     15.09 o 
   1  14   4      930.57      913.92     27.86 o 
   2  14   4      362.94      289.14     25.11 o 
   3  14   4     1032.98      887.58     14.61 o 
   4  14   4      613.82      636.07     29.85 o 
   5  14   4      122.67      106.00     10.01 o 
   6  14   4      200.63      218.66     15.47 o 
   7  14   4      104.84       89.45     10.58 o 
   8  14   4       13.21       29.61      8.82 o 
   9  14   4      256.51      297.75     26.09 o 
  10  14   4      369.45      354.61     37.83 o 
  11  14   4        1.60       23.81      8.36 o 
   0  15   4        0.04      -10.05     10.05 o 
   1  15   4      153.48      161.71     12.74 o 
   2  15   4      100.39       73.64      9.56 o 
   3  15   4      257.42      257.04     22.68 o 
   4  15   4      135.26      154.77     13.98 o 
   5  15   4      607.50      585.87     21.37 o 
   6  15   4        3.90       10.25      7.73 o 
   7  15   4      233.38      202.55     17.45 o 
   8  15   4       32.76       23.05      8.67 o 
   9  15   4      255.39      246.25     24.41 o 
  10  15   4       47.66       63.44     10.81 o 
   0  16   4        0.27       -1.15     12.68 o 
   1  16   4       75.97       68.01      9.23 o 
   2  16   4      164.50      133.58     12.09 o 
   3  16   4       28.54       30.79      7.38 o 
   4  16   4        5.51       15.24      7.08 o 
   5  16   4      135.66      140.51     12.56 o 
   6  16   4       36.50       39.60      8.64 o 
   7  16   4      198.65      222.48     21.91 o 
   8  16   4      116.71      106.99     13.91 o 
   9  16   4      318.49      363.47     37.48 o 
   0  17   4       61.08       37.54     26.79 o 
   1  17   4      296.76      296.44     29.58 o 
   2  17   4       88.06       88.74     11.86 o 
   3  17   4       38.30       54.44     10.45 o 
   4  17   4       16.69       14.55      9.60 o 
   5  17   4      186.39      181.45     22.50 o 
   6  17   4      194.79      207.65     21.71 o 
   7  17   4      200.63      239.19     25.14 o 
   8  17   4       80.93       64.22     14.17 o 
   0  18   4      744.97      860.53     49.09 o 
   1  18   4      179.79      153.34     20.87 o 
   2  18   4      161.87      153.05     22.09 o 
   3  18   4      425.75      450.08     50.09 o 
   4  18   4      131.30      168.36     16.97 o 
   5  18   4      532.84      557.05     51.63 o 
   6  18   4      232.88      199.59     21.55 o 
   0  19   4      484.52      537.03     85.03 o 
   1  19   4       54.70       49.47     14.36 o 
   2  19   4      180.26      215.87     30.06 o 
   3  19   4      164.74      114.40     15.12 o 
   4  19   4      358.27      340.18     44.06 o 
   1   0   5     2963.44     2765.27     29.48 o 
   2   0   5    20336.20    18356.32    212.49 o 
   3   0   5     2727.97     2655.62     28.47 o 
   4   0   5      616.44      733.82     12.62 o 
   5   0   5     2982.86     3334.26     47.97 o 
   6   0   5      136.01      135.90     11.86 o 
   7   0   5     1141.12     1172.85     22.34 o 
   8   0   5     2971.90     3097.69     45.55 o 
   9   0   5      864.14      917.32     20.66 o 
  10   0   5        2.94        5.33      7.43 o 
  11   0   5     1321.04     1426.85     39.70 o 
  12   0   5        3.74       16.77     17.65 o 
  13   0   5        1.56       20.57     13.31 o 
  14   0   5        0.49       10.80     15.37 o 
  15   0   5      105.36       87.15     19.65 o 
   0   1   5      207.44      191.23      5.92 o 
   1   1   5    14716.10    12850.78     90.61 o 
   2   1   5     7173.54     6551.48     55.04 o 
   3   1   5      973.90      953.90     11.50 o 
   4   1   5    14547.27    13989.42    102.75 o 
   5   1   5     1001.20     1168.75     13.98 o 
   6   1   5     2033.27     2038.84     21.72 o 
   7   1   5      374.31      396.34     12.40 o 
   8   1   5      111.75      124.25      7.93 o 
   9   1   5      503.83      548.32      9.67 o 
  10   1   5      950.71      973.78     13.40 o 
  11   1   5     2681.48     2777.07     43.77 o 
  12   1   5      113.26      105.25     10.79 o 
  13   1   5       13.32       13.79      6.37 o 
  14   1   5       35.02       36.73      9.66 o 
  15   1   5      106.18       92.21     14.15 o 
   0   2   5      190.17      183.70      5.00 o 
   1   2   5     5768.65     5482.78     58.58 o 
   2   2   5     3670.70     3573.60     30.29 o 
   3   2   5     3688.87     3531.07     28.10 o 
   4   2   5     2425.92     2430.81     19.77 o 
   5   2   5     5653.32     5731.90     43.04 o 
   6   2   5     3240.39     3336.64     35.13 o 
   7   2   5      371.74      352.47      8.01 o 
   8   2   5     1765.65     1814.47     27.48 o 
   9   2   5     1236.07     1121.87     18.11 o 
  10   2   5     1071.00     1002.64     19.52 o 
  11   2   5     1396.12     1395.53     27.15 o 
  12   2   5      547.78      575.84     26.79 o 
  13   2   5       55.46       55.20      8.61 o 
  14   2   5       76.82       80.73     14.52 o 
  15   2   5       69.64       71.05     10.95 o 
   0   3   5    11799.56    10200.92    175.97 o 
   1   3   5      917.47      864.97     11.64 o 
   2   3   5     5459.21     5277.46     40.74 o 
   3   3   5     2171.12     2123.49     17.09 o 
   4   3   5     3555.85     3771.87     34.69 o 
   5   3   5      152.82      194.18      5.01 o 
   6   3   5     1749.00     1868.76     27.45 o 
   7   3   5      522.59      512.79      8.20 o 
   8   3   5     1888.26     1905.26     33.24 o 
   9   3   5      197.56      211.65     15.37 o 
  10   3   5      355.17      338.90     22.55 o 
  11   3   5      197.38      176.37     13.84 o 
  12   3   5      300.24      324.56     22.22 o 
  13   3   5       17.09       21.87      5.32 o 
  14   3   5       42.11       62.02     12.41 o 
  15   3   5       17.67       26.34      8.72 o 
   0   4   5     3708.08     3510.52     38.52 o 
   1   4   5     1686.00     1684.16     11.10 o 
   2   4   5     7593.18     7261.35     53.05 o 
   3   4   5     2123.60     2258.33     20.16 o 
   4   4   5     1616.63     1521.84     21.31 o 
   5   4   5      532.25      627.46     12.55 o 
   6   4   5      500.16      508.93      7.66 o 
   7   4   5      550.95      591.15     10.89 o 
   8   4   5      814.85      799.73     17.28 o 
   9   4   5     1743.96     1831.61     30.78 o 
  10   4   5      138.21      130.14      9.45 o 
  11   4   5      368.55      328.51     22.17 o 
  12   4   5      238.92      244.21     16.05 o 
  13   4   5      402.14      423.67     30.93 o 
  14   4   5       60.99       82.21      9.13 o 
  15   4   5       48.29       48.51      9.69 o 
   0   5   5     1869.97     1982.20     23.30 o 
   1   5   5       46.74       58.15      4.40 o 
   2   5   5     1347.77     1363.16     15.22 o 
   3   5   5     1893.62     1993.51     20.75 o 
   4   5   5      120.51      110.29      4.54 o 
   5   5   5      677.02      583.93     10.96 o 
   6   5   5      240.17      246.75     11.10 o 
   7   5   5       80.24       67.95      6.59 o 
   8   5   5       84.49       95.48      7.44 o 
   9   5   5      260.28      253.74     16.30 o 
  10   5   5      215.11      200.79     13.79 o 
  11   5   5      815.55      859.09     25.17 o 
  12   5   5      891.69      857.30     28.59 o 
  13   5   5      835.61      874.23     36.20 o 
  14   5   5       40.02       57.84      9.39 o 
  15   5   5      134.82      102.87     13.84 o 
   0   6   5      536.28      555.42     10.65 o 
   1   6   5     5490.29     5771.69     37.25 o 
   2   6   5      321.42      330.39      7.32 o 
   3   6   5     1157.58     1245.39     13.27 o 
   4   6   5     3288.46     3417.09     32.29 o 
   5   6   5     1744.72     1813.88     25.88 o 
   6   6   5     1075.35     1112.63     17.10 o 
   7   6   5       66.63       80.48      7.07 o 
   8   6   5     1070.52     1075.53     17.50 o 
   9   6   5      234.06      229.15     16.06 o 
  10   6   5     2342.18     2460.28     44.28 o 
  11   6   5      418.62      450.48     28.51 o 
  12   6   5      328.92      367.62     25.47 o 
  13   6   5      221.50      198.55     17.56 o 
  14   6   5       58.34       52.81      7.80 o 
  15   6   5      200.89      227.73     37.17 o 
   0   7   5     2455.52     2639.47     39.02 o 
   1   7   5     3494.32     3608.20     23.85 o 
   2   7   5     1804.16     1899.86     20.29 o 
   3   7   5      371.74      370.63      6.63 o 
   4   7   5      842.10      889.19     14.23 o 
   5   7   5     1495.82     1560.22     17.82 o 
   6   7   5       98.12      108.39      7.90 o 
   7   7   5      468.16      456.15     13.62 o 
   8   7   5       14.72       22.26      5.07 o 
   9   7   5     1679.94     1609.47     25.13 o 
  10   7   5      285.45      293.64     23.95 o 
  11   7   5       68.14       57.63      9.89 o 
  12   7   5      289.09      301.72     22.35 o 
  13   7   5      274.25      296.68     26.46 o 
  14   7   5      256.95      254.35     22.40 o 
   0   8   5      511.15      490.12     10.44 o 
   1   8   5      115.09      125.70      9.19 o 
   2   8   5     3788.83     3859.93     32.66 o 
   3   8   5      514.32      564.99      7.82 o 
   4   8   5      587.84      551.94      9.38 o 
   5   8   5      675.78      679.37     12.01 o 
   6   8   5      595.30      631.44     13.36 o 
   7   8   5     2305.16     2291.99     28.00 o 
   8   8   5     1392.00     1342.41     14.88 o 
   9   8   5      333.21      384.80     24.35 o 
  10   8   5      175.97      178.77     17.79 o 
  11   8   5      122.99      118.88     11.34 o 
  12   8   5      551.28      555.29     43.40 o 
  13   8   5      200.65      181.10     15.01 o 
  14   8   5      879.80      963.81     30.61 o 
   0   9   5     2022.03     2336.60     44.31 o 
   1   9   5     1028.96     1061.60     16.12 o 
   2   9   5     1950.13     2039.67     23.65 o 
   3   9   5     3319.01     3246.32     31.25 o 
   4   9   5       46.93       56.65      5.30 o 
   5   9   5       63.61       54.64      7.03 o 
   6   9   5     1860.30     1830.92     25.11 o 
   7   9   5      285.20      287.67     20.47 o 
   8   9   5     2055.98     1870.87     38.07 o 
   9   9   5       84.74      103.94     10.06 o 
  10   9   5      232.50      234.80     18.07 o 
  11   9   5      826.49      825.01     51.63 o 
  12   9   5      650.04      687.33     35.22 o 
  13   9   5       20.22        5.56      9.40 o 
  14   9   5       79.49      103.41     23.84 o 
   0  10   5      207.17      222.73     20.70 o 
   1  10   5      652.29      646.91     11.66 o 
   2  10   5     1700.60     1728.33     19.89 o 
   3  10   5      512.74      515.65     10.17 o 
   4  10   5     2190.48     2191.36     22.13 o 
   5  10   5      474.91      469.54     18.47 o 
   6  10   5      234.57      244.36     17.61 o 
   7  10   5     1034.26     1003.18     16.68 o 
   8  10   5      197.38      187.50     16.19 o 
   9  10   5      338.80      327.14     24.05 o 
  10  10   5     1280.16     1275.48     21.19 o 
  11  10   5        4.82        9.79      9.52 o 
  12  10   5        6.36       26.49      9.84 o 
  13  10   5      130.17      129.41     13.70 o 
   0  11   5      180.72      169.36     18.25 o 
   1  11   5      233.39      213.11     14.97 o 
   2  11   5      396.05      380.08     13.87 o 
   3  11   5     4771.95     4864.73     47.57 o 
   4  11   5      517.60      528.95     15.27 o 
   5  11   5       95.30       83.29      8.59 o 
   6  11   5      248.58      222.82     17.26 o 
   7  11   5        7.08       18.40      6.03 o 
   8  11   5       65.19       64.93      9.12 o 
   9  11   5     1029.94     1131.93     29.08 o 
  10  11   5       94.74       98.90     11.71 o 
  11  11   5      220.66      210.10     18.29 o 
  12  11   5      388.92      454.18     34.62 o 
  13  11   5        8.08       21.13      8.23 o 
   0  12   5     1013.19     1044.41     19.03 o 
   1  12   5      419.83      451.61     10.37 o 
   2  12   5      392.10      361.14     15.46 o 
   3  12   5       43.36       67.47     10.12 o 
   4  12   5      457.17      456.95     17.57 o 
   5  12   5      247.42      236.97     19.90 o 
   6  12   5      820.00      811.41     19.93 o 
   7  12   5      582.79      553.49     34.83 o 
   8  12   5      265.16      237.89     19.67 o 
   9  12   5       66.71       56.46      9.37 o 
  10  12   5      131.42      144.08     12.12 o 
  11  12   5       47.21       39.86     11.56 o 
  12  12   5       41.09       58.62      9.48 o 
   0  13   5      449.93      469.25     25.46 o 
   1  13   5      635.26      579.01     16.47 o 
   2  13   5      373.81      341.42     25.53 o 
   3  13   5      716.06      679.16     16.51 o 
   4  13   5       60.53       58.66      7.03 o 
   5  13   5       19.43       36.14      6.56 o 
   6  13   5      667.36      714.34     24.62 o 
   7  13   5      346.15      330.04     26.79 o 
   8  13   5      280.43      254.38     19.09 o 
   9  13   5       69.66       63.53      9.56 o 
  10  13   5       36.96       42.14      8.82 o 
  11  13   5      134.20      141.25     16.20 o 
   0  14   5       80.55      146.14     17.01 o 
   1  14   5      834.90      873.67     24.87 o 
   2  14   5       75.24       72.80      9.31 o 
   3  14   5       46.29       49.95      9.34 o 
   4  14   5      304.03      294.91     21.89 o 
   5  14   5       13.34       28.08      6.05 o 
   6  14   5        2.86       11.10      6.86 o 
   7  14   5      700.46      769.35     40.94 o 
   8  14   5       53.68       49.15      8.27 o 
   9  14   5      261.53      245.14     22.07 o 
  10  14   5       24.63       41.06      7.34 o 
  11  14   5       29.10       33.15     11.59 o 
   0  15   5      192.75      194.40     23.98 o 
   1  15   5      511.97      561.17     21.54 o 
   2  15   5     1219.45     1214.10     22.77 o 
   3  15   5      167.63      180.72     15.54 o 
   4  15   5      290.58      326.63     29.01 o 
   5  15   5       43.57       57.56      8.96 o 
   6  15   5      176.32      162.50     16.07 o 
   7  15   5      630.30      667.11     25.60 o 
   8  15   5       64.99       69.95     12.41 o 
   9  15   5      186.89      176.46     19.27 o 
  10  15   5      302.24      298.38     30.84 o 
   0  16   5       50.13       39.82     12.90 o 
   1  16   5       24.85       30.27      7.72 o 
   2  16   5      140.46      145.72     14.59 o 
   3  16   5       54.71       60.70      8.76 o 
   4  16   5       60.36       48.01      8.85 o 
   5  16   5       97.74      107.27     12.33 o 
   6  16   5      105.52       97.39     13.83 o 
   7  16   5      618.70      557.93     58.98 o 
   8  16   5       93.89       95.56     14.87 o 
   9  16   5      442.29      430.97     50.62 o 
   0  17   5       72.79       91.36     22.96 o 
   1  17   5      173.23      140.27     14.32 o 
   2  17   5      354.12      336.59     31.46 o 
   3  17   5      647.74      763.86     36.61 o 
   4  17   5      343.00      389.67     32.14 o 
   5  17   5      484.84      464.57     43.07 o 
   6  17   5      197.27      204.65     19.28 o 
   7  17   5       40.89       54.19     14.19 o 
   8  17   5      140.08      103.01     27.89 o 
   0  18   5      269.71      231.54     41.66 o 
   1  18   5       22.35       40.04     10.17 o 
   2  18   5      332.25      351.47     41.01 o 
   3  18   5      364.21      333.41     47.55 o 
   4  18   5      180.02      170.50     27.28 o 
   5  18   5      206.59      245.17     24.29 o 
   6  18   5      402.79      384.65     50.30 o 
   0  19   5      562.52      558.19    101.78 o 
   1  19   5      620.67      589.11     71.90 o 
   2  19   5      174.50      165.04     25.51 o 
   3  19   5       65.91       69.38     25.40 o 
   4  19   5      114.62      108.55     15.09 o 
   0   0   6       52.22       50.58      7.83 o 
   1   0   6      996.88      931.83     15.01 o 
   2   0   6      567.55      529.93      9.78 o 
   3   0   6      829.31      684.24     11.51 o 
   4   0   6      129.77      107.51      6.92 o 
   5   0   6      891.44     1075.40     20.05 o 
   6   0   6      193.85      224.78     10.64 o 
   7   0   6       10.07       13.61      5.74 o 
   8   0   6     1545.08     1519.44     25.04 o 
   9   0   6     1344.00     1348.57     31.03 o 
  10   0   6       16.71       11.13      6.15 o 
  11   0   6     1294.15     1185.91     57.04 o 
  12   0   6     1054.73     1070.22     31.08 o 
  13   0   6      809.12      898.06     69.07 o 
  14   0   6      108.24       98.27     26.73 o 
  15   0   6       18.57       40.66     18.12 o 
   0   1   6      670.52      602.77     11.55 o 
   1   1   6     4486.84     4095.07     30.75 o 
   2   1   6     2336.12     2323.00     19.08 o 
   3   1   6     1765.45     1777.11     15.56 o 
   4   1   6     1807.48     1902.91     15.79 o 
   5   1   6     3065.94     3171.81     33.00 o 
   6   1   6     1096.64     1105.64     14.30 o 
   7   1   6      596.79      647.44      9.82 o 
   8   1   6     2047.65     2001.65     22.50 o 
   9   1   6      199.28      193.93     13.48 o 
  10   1   6     2211.11     2247.11     29.16 o 
  11   1   6     1306.71     1306.86     26.09 o 
  12   1   6       39.49       27.31      7.59 o 
  13   1   6      226.79      177.58     18.17 o 
  14   1   6        3.75        3.37     10.10 o 
  15   1   6       43.91       25.54      8.54 o 
   0   2   6     3231.69     3085.59     48.03 o 
   1   2   6     6829.89     6477.44     68.43 o 
   2   2   6      627.53      573.67      7.86 o 
   3   2   6     3215.25     3114.84     30.18 o 
   4   2   6     6224.50     6792.08     42.41 o 
   5   2   6     1644.72     1636.28     18.39 o 
   6   2   6     3802.18     4323.10     37.52 o 
   7   2   6      350.12      376.63      8.41 o 
   8   2   6       42.64       46.61      5.09 o 
   9   2   6      913.45      885.78     15.15 o 
  10   2   6      284.44      260.67     17.76 o 
  11   2   6      154.40      144.28     10.90 o 
  12   2   6        6.48       14.48      6.83 o 
  13   2   6      287.54      243.25     22.94 o 
  14   2   6       56.45       57.56     11.00 o 
  15   2   6       77.98       69.50     14.02 o 
   0   3   6     2772.65     2594.89     31.00 o 
   1   3   6    14193.87    12793.53     94.68 o 
   2   3   6     9482.68     8836.05     94.18 o 
   3   3   6     2894.58     2912.77     22.39 o 
   4   3   6    13789.94    13842.52    157.66 o 
   5   3   6     1264.59     1204.87     13.56 o 
   6   3   6      353.53      394.06      8.22 o 
   7   3   6     1487.26     1502.21     24.98 o 
   8   3   6     3799.53     3863.65     38.94 o 
   9   3   6     1090.63     1072.47     19.54 o 
  10   3   6     2760.60     2634.12     36.44 o 
  11   3   6       38.17       41.93      8.08 o 
  12   3   6       50.96       60.15      9.29 o 
  13   3   6      282.24      320.89     21.94 o 
  14   3   6        5.27       24.64      9.15 o 
  15   3   6       88.61      105.85     22.30 o 
   0   4   6     6520.86     6145.82     60.34 o 
   1   4   6     1454.11     1426.08     17.10 o 
   2   4   6     2530.89     2638.62     26.45 o 
   3   4   6     3731.78     3821.97     30.30 o 
   4   4   6     1184.12     1240.02     15.44 o 
   5   4   6     1229.13     1238.57     14.00 o 
   6   4   6     2512.29     2616.67     23.78 o 
   7   4   6       74.76       81.30      6.50 o 
   8   4   6     1615.22     1629.23     32.23 o 
   9   4   6      854.65      846.65     12.31 o 
  10   4   6     2644.13     2731.54     44.52 o 
  11   4   6      275.61      301.09     24.63 o 
  12   4   6       86.19      101.14      9.29 o 
  13   4   6       27.64       26.44      6.01 o 
  14   4   6      225.36      251.05     19.46 o 
  15   4   6       94.11       79.60     16.99 o 
   0   5   6     5232.66     5374.42     92.24 o 
   1   5   6     1508.62     1452.30     15.95 o 
   2   5   6     2909.25     2901.44     23.42 o 
   3   5   6      581.48      565.92     12.16 o 
   4   5   6     1677.15     1696.61     18.62 o 
   5   5   6     3492.75     3466.62     31.90 o 
   6   5   6       63.22       53.32      5.37 o 
   7   5   6      326.67      357.93     11.85 o 
   8   5   6       80.75       83.10      6.57 o 
   9   5   6      242.26      221.60     16.62 o 
  10   5   6      838.89      850.95     17.55 o 
  11   5   6      770.53      817.19     31.02 o 
  12   5   6      496.68      484.19     30.39 o 
  13   5   6      170.00      206.77     19.40 o 
  14   5   6      261.28      242.45     21.61 o 
  15   5   6      117.35       73.42     13.11 o 
   0   6   6      831.72      884.94     19.00 o 
   1   6   6     1388.06     1431.51     12.91 o 
   2   6   6     2394.72     2592.65     31.78 o 
   3   6   6      906.97      997.36     17.13 o 
   4   6   6      204.81      214.33      6.71 o 
   5   6   6      736.35      725.39     16.07 o 
   6   6   6     2268.16     2208.30     24.81 o 
   7   6   6       59.41       72.42      6.55 o 
   8   6   6     1121.05     1109.59     22.43 o 
   9   6   6      338.61      365.11     23.29 o 
  10   6   6      708.42      739.01     24.08 o 
  11   6   6      384.19      398.24     31.02 o 
  12   6   6      466.85      482.84     32.62 o 
  13   6   6      201.99      197.23     15.84 o 
  14   6   6      118.38      154.76     14.97 o 
   0   7   6      657.94      617.07     14.17 o 
   1   7   6     3029.34     3389.87     33.16 o 
   2   7   6     1420.30     1624.94     18.75 o 
   3   7   6      202.84      159.85      7.78 o 
   4   7   6      149.39      125.48     10.17 o 
   5   7   6       79.24       68.88      5.91 o 
   6   7   6      684.87      658.81     15.51 o 
   7   7   6      404.57      442.20     14.74 o 
   8   7   6      188.18      186.48     14.27 o 
   9   7   6      128.13      133.79      9.45 o 
  10   7   6      278.89      322.22     24.91 o 
  11   7   6      436.38      461.40     35.04 o 
  12   7   6      139.05      134.06     13.78 o 
  13   7   6       15.09       31.56      8.84 o 
  14   7   6       15.95       31.06      8.02 o 
   0   8   6      165.90      176.56     14.46 o 
   1   8   6     2442.18     2412.16     21.25 o 
   2   8   6      320.29      293.90      5.97 o 
   3   8   6      762.97      808.25     16.33 o 
   4   8   6     1554.53     1560.44     17.78 o 
   5   8   6      281.97      283.64     13.37 o 
   6   8   6       46.88       59.58      6.84 o 
   7   8   6     1887.82     1776.06     23.44 o 
   8   8   6      174.77      155.82     13.72 o 
   9   8   6     1205.64     1164.88     28.31 o 
  10   8   6       81.69      105.97     10.50 o 
  11   8   6       31.77       40.37      8.05 o 
  12   8   6       62.10       59.35      7.95 o 
  13   8   6      860.86      973.25     41.05 o 
  14   8   6       34.19       31.05      9.67 o 
   0   9   6      245.41      265.90      9.65 o 
   1   9   6      481.40      486.49      9.39 o 
   2   9   6      447.90      428.97      9.01 o 
   3   9   6      602.46      596.31     10.89 o 
   4   9   6       93.68       80.90      6.62 o 
   5   9   6     1682.05     1640.75     23.87 o 
   6   9   6      423.62      382.47     15.70 o 
   7   9   6     1357.23     1283.40     29.90 o 
   8   9   6     1004.96      966.60     25.51 o 
   9   9   6      100.54       75.03      9.45 o 
  10   9   6       85.77       96.23     10.39 o 
  11   9   6      136.91      148.28     13.88 o 
  12   9   6       30.52       44.79      9.53 o 
  13   9   6      111.75       99.78     13.39 o 
   0  10   6      521.84      542.99     12.84 o 
   1  10   6      373.99      377.38      8.68 o 
   2  10   6     4111.36     4168.50     42.95 o 
   3  10   6     1436.79     1469.92     24.31 o 
   4  10   6      914.26      880.03     17.20 o 
   5  10   6      756.54      753.48     17.55 o 
   6  10   6      870.10      895.00     24.55 o 
   7  10   6      345.51      331.99     24.70 o 
   8  10   6     1019.17     1048.28     21.87 o 
   9  10   6      218.94      258.33     19.51 o 
  10  10   6      175.58      180.96     14.27 o 
  11  10   6      400.78      427.22     34.06 o 
  12  10   6      156.47      176.36     16.83 o 
  13  10   6      320.35      316.72     25.86 o 
   0  11   6      126.31      112.73     11.28 o 
   1  11   6     1767.57     1752.51     24.51 o 
   2  11   6     1270.84     1281.73     21.95 o 
   3  11   6      402.77      427.85     22.20 o 
   4  11   6      314.60      299.47     25.34 o 
   5  11   6     1046.41     1013.40     16.67 o 
   6  11   6      501.27      487.32     21.01 o 
   7  11   6     1063.24     1028.13     29.20 o 
   8  11   6      865.66      890.07     36.23 o 
   9  11   6       18.47       30.67     11.07 o 
  10  11   6      152.23      148.50     14.23 o 
  11  11   6      142.58      136.03     14.75 o 
  12  11   6        4.36       24.90     10.54 o 
  13  11   6       48.88       54.84     14.74 o 
   0  12   6     1623.21     1557.59     34.24 o 
   1  12   6       11.80       23.70      5.05 o 
   2  12   6     1084.19     1016.57     20.39 o 
   3  12   6     1565.37     1594.62     26.20 o 
   4  12   6     1835.08     1738.77     31.57 o 
   5  12   6      164.27      148.02     10.51 o 
   6  12   6      517.17      454.06     30.19 o 
   7  12   6      100.52      108.28     10.56 o 
   8  12   6       91.85      117.89     11.66 o 
   9  12   6      143.62      152.95     15.65 o 
  10  12   6        6.91       16.19      7.33 o 
  11  12   6      474.04      439.70     39.64 o 
  12  12   6      337.49      313.20     30.46 o 
   0  13   6     2622.21     2654.39     70.54 o 
   1  13   6      139.75      174.10     14.17 o 
   2  13   6     2594.59     2572.84     34.50 o 
   3  13   6      975.45      997.58     18.08 o 
   4  13   6      227.70      216.54     20.84 o 
   5  13   6      142.56      128.58     11.44 o 
   6  13   6      168.65      150.20     16.91 o 
   7  13   6      288.91      269.21     22.01 o 
   8  13   6       99.05      100.53     12.05 o 
   9  13   6      114.37      133.45     13.00 o 
  10  13   6       20.72       40.65      9.09 o 
  11  13   6       47.03       42.07      9.47 o 
   0  14   6      210.23      166.02     20.87 o 
   1  14   6      143.61      112.46     10.68 o 
   2  14   6      439.98      394.26     15.38 o 
   3  14   6     1182.00     1164.10     21.46 o 
   4  14   6      635.67      521.21     28.89 o 
   5  14   6      633.05      612.96     19.64 o 
   6  14   6       83.57       77.34     10.51 o 
   7  14   6      215.67      246.13     21.26 o 
   8  14   6      108.77       98.55     12.81 o 
   9  14   6       90.13       90.64     12.21 o 
  10  14   6      126.97      121.82     19.17 o 
  11  14   6      540.64      526.13     63.70 o 
   0  15   6        3.73       15.65     11.93 o 
   1  15   6        2.45       13.27      9.01 o 
   2  15   6      229.95      239.58     22.16 o 
   3  15   6      334.35      342.31     27.72 o 
   4  15   6       21.45       27.27      5.55 o 
   5  15   6      215.62      226.25     21.44 o 
   6  15   6       20.69       26.71      9.82 o 
   7  15   6      437.00      407.31     37.29 o 
   8  15   6      159.66      187.57     17.54 o 
   9  15   6        9.98       29.70     12.35 o 
  10  15   6       23.34       34.22      8.60 o 
   0  16   6      367.42      403.01     46.14 o 
   1  16   6      488.14      466.02     36.65 o 
   2  16   6      233.05      203.21     18.94 o 
   3  16   6      224.14      190.08     18.42 o 
   4  16   6      331.82      321.27     27.75 o 
   5  16   6        9.80       26.44      7.43 o 
   6  16   6      131.01      132.32     16.81 o 
   7  16   6      205.76      223.55     24.19 o 
   8  16   6      566.35      575.03     63.25 o 
   9  16   6       80.77       81.84     18.45 o 
   0  17   6       15.57       15.16     12.93 o 
   1  17   6      352.19      339.17     30.03 o 
   2  17   6      661.36      795.38     46.68 o 
   3  17   6      714.70      704.49     29.45 o 
   4  17   6       92.83       83.65     12.53 o 
   5  17   6      403.24      398.12     35.91 o 
   6  17   6      288.14      262.61     27.84 o 
   7  17   6      133.14      129.28     15.01 o 
   0  18   6       12.80        3.49     19.51 o 
   1  18   6      131.95      115.48     18.44 o 
   2  18   6      113.04      115.19     11.19 o 
   3  18   6      412.75      419.05     48.06 o 
   4  18   6       86.12       73.01     16.17 o 
   5  18   6      237.05      260.69     31.34 o 
   6  18   6      253.43      232.34     28.87 o 
   0  19   6      527.83      619.07    126.20 o 
   1  19   6      571.01      593.86     69.42 o 
   2  19   6       59.83       37.32      9.31 o 
   3  19   6        8.18       39.14     11.24 o 
   4  19   6      178.42      144.98     26.82 o 
   1   0   7      497.92      479.73     12.38 o 
   2   0   7     2388.51     2495.34     27.52 o 
   3   0   7        9.77        8.50      2.78 o 
   4   0   7     5919.98     6128.31     61.10 o 
   5   0   7     1241.62     1233.93     21.59 o 
   6   0   7       26.45       28.31      6.27 o 
   7   0   7      448.13      459.94     15.74 o 
   8   0   7      357.15      359.92     16.60 o 
   9   0   7      750.89      709.78     15.06 o 
  10   0   7       39.06       33.78      7.83 o 
  11   0   7      456.37      362.39     46.86 o 
  12   0   7       70.83       57.00     16.13 o 
  13   0   7       60.75       73.27     14.44 o 
  14   0   7       59.67       73.67     22.99 o 
  15   0   7       20.31       25.10     17.39 o 
   0   1   7      850.98      754.50     12.23 o 
   1   1   7     6882.72     6527.57     66.74 o 
   2   1   7    13072.91    12375.12    122.75 o 
   3   1   7      223.24      265.86      5.79 o 
   4   1   7     2202.17     2243.50     18.67 o 
   5   1   7      994.72     1020.73     11.48 o 
   6   1   7     1148.09     1311.13     18.19 o 
   7   1   7      294.52      283.94     10.35 o 
   8   1   7     1342.66     1352.96     23.93 o 
   9   1   7      647.95      678.54     16.55 o 
  10   1   7      468.59      439.24     13.50 o 
  11   1   7      412.03      385.75     30.58 o 
  12   1   7      151.84      170.88     15.56 o 
  13   1   7      439.09      362.55     29.79 o 
  14   1   7        0.48       23.94      7.56 o 
  15   1   7       25.25       32.12     11.21 o 
   0   2   7      127.59      139.33      9.69 o 
   1   2   7      894.57      866.01     10.66 o 
   2   2   7     9093.09     8684.72     79.05 o 
   3   2   7    25479.72    23953.51    151.02 o 
   4   2   7     1273.83     1365.38     18.23 o 
   5   2   7     1650.32     1895.79     21.20 o 
   6   2   7      827.22      840.54     16.71 o 
   7   2   7     4201.19     4386.95     41.57 o 
   8   2   7     1154.17     1088.16     16.35 o 
   9   2   7     2725.55     2782.37     23.22 o 
  10   2   7     1881.47     1842.47     37.58 o 
  11   2   7       61.42       61.70      9.02 o 
  12   2   7      539.21      483.17     34.25 o 
  13   2   7      139.72      110.59     15.48 o 
  14   2   7        7.96        9.20     13.44 o 
  15   2   7      263.21      201.45     26.15 o 
   0   3   7      775.53      722.04     12.29 o 
   1   3   7     3482.96     3523.02     32.91 o 
   2   3   7     5357.29     5163.59     37.58 o 
   3   3   7      740.40      767.31     11.31 o 
   4   3   7     4746.05     4905.14     33.49 o 
   5   3   7     2779.11     3055.75     32.23 o 
   6   3   7     1757.08     1929.12     16.15 o 
   7   3   7     1260.61     1309.33     17.39 o 
   8   3   7     2065.47     2050.90     32.52 o 
   9   3   7      982.95      987.39     17.00 o 
  10   3   7     1591.73     1438.48     31.83 o 
  11   3   7      619.97      625.48     22.83 o 
  12   3   7     1026.59     1018.80     37.69 o 
  13   3   7      144.48      119.39     12.34 o 
  14   3   7      143.15      121.06     15.38 o 
  15   3   7      231.24      218.58     25.17 o 
   0   4   7     1489.93     1614.78     25.78 o 
   1   4   7     2436.49     2418.41     23.18 o 
   2   4   7    11005.05    10695.63     87.35 o 
   3   4   7      879.56      779.85      9.96 o 
   4   4   7     3957.98     3815.60     40.56 o 
   5   4   7      834.57      835.84     11.68 o 
   6   4   7     2359.03     2444.87     22.00 o 
   7   4   7      730.50      744.03     15.08 o 
   8   4   7      707.20      700.28     14.94 o 
   9   4   7     1137.59     1121.71     18.53 o 
  10   4   7      188.27      180.50     15.07 o 
  11   4   7      180.48      158.13     11.83 o 
  12   4   7      109.16       89.72     12.26 o 
  13   4   7      318.58      342.07     26.41 o 
  14   4   7       34.07       40.85      8.86 o 
  15   4   7        0.04       21.76     11.24 o 
   0   5   7      850.10      884.11     21.74 o 
   1   5   7      624.46      638.70      9.20 o 
   2   5   7     2173.23     2084.24     22.47 o 
   3   5   7      405.36      386.45      5.67 o 
   4   5   7     4884.52     5222.88     63.50 o 
   5   5   7      426.69      428.92      9.64 o 
   6   5   7      219.22      235.21      9.19 o 
   7   5   7       26.19       23.70      4.00 o 
   8   5   7      254.66      235.10     13.53 o 
   9   5   7      385.59      349.53     24.60 o 
  10   5   7      880.32      914.17     25.32 o 
  11   5   7       15.00       23.61      6.33 o 
  12   5   7      225.96      209.71     15.25 o 
  13   5   7      245.25      272.49     24.19 o 
  14   5   7      134.23      121.94     15.32 o 
  15   5   7        5.08        8.78     10.34 o 
   0   6   7      252.73      262.07     12.97 o 
   1   6   7      209.79      211.15      7.32 o 
   2   6   7      556.86      537.60      7.98 o 
   3   6   7       89.51      114.39      6.29 o 
   4   6   7      140.48      132.42      4.91 o 
   5   6   7      443.13      446.58      8.20 o 
   6   6   7      141.53      155.32      9.14 o 
   7   6   7       56.52       59.08      5.74 o 
   8   6   7      454.28      484.68     22.24 o 
   9   6   7      101.36       93.83      9.29 o 
  10   6   7      233.71      233.78     16.91 o 
  11   6   7      267.62      236.11     18.13 o 
  12   6   7       22.79       35.08      7.16 o 
  13   6   7      400.32      428.51     32.18 o 
  14   6   7      120.22      149.20     13.50 o 
   0   7   7       17.74       36.91      4.68 o 
   1   7   7      913.08      909.34     11.04 o 
   2   7   7     5792.46     5840.36     47.05 o 
   3   7   7     1594.84     1627.69     20.08 o 
   4   7   7     1751.55     1877.80     20.51 o 
   5   7   7      281.55      285.33      7.83 o 
   6   7   7      991.33     1017.22     17.09 o 
   7   7   7      318.41      358.19     15.65 o 
   8   7   7      521.58      590.78     36.13 o 
   9   7   7      479.25      461.22     33.42 o 
  10   7   7       81.64       74.84     10.47 o 
  11   7   7      289.73      279.77     19.34 o 
  12   7   7      142.67      140.83     11.69 o 
  13   7   7       26.78       18.04      8.48 o 
  14   7   7      159.08      119.90     18.22 o 
   0   8   7      330.61      331.33     14.35 o 
   1   8   7      553.59      555.87      7.39 o 
   2   8   7      582.82      617.61     11.30 o 
   3   8   7      569.39      598.44     10.66 o 
   4   8   7     1019.75     1049.79     15.83 o 
   5   8   7     1514.89     1403.98     23.70 o 
   6   8   7     5674.04     5726.70     49.99 o 
   7   8   7      693.16      710.85     26.40 o 
   8   8   7      360.22      321.97     25.00 o 
   9   8   7      566.23      506.33     37.13 o 
  10   8   7        6.75       26.53      5.98 o 
  11   8   7      725.70      689.88     31.85 o 
  12   8   7      439.41      510.28     38.64 o 
  13   8   7      193.07      186.20     16.82 o 
  14   8   7       43.44       38.67     11.86 o 
   0   9   7      525.62      475.82     13.69 o 
   1   9   7     1588.12     1617.67     19.05 o 
   2   9   7      616.77      661.17     11.46 o 
   3   9   7      153.71      161.55      7.46 o 
   4   9   7      783.84      834.97     21.76 o 
   5   9   7     1190.42     1185.98     17.20 o 
   6   9   7       22.46       21.90      4.90 o 
   7   9   7      292.35      286.52     17.20 o 
   8   9   7      798.33      726.83     21.74 o 
   9   9   7     1277.97     1321.01     26.53 o 
  10   9   7     1024.89      999.87     26.17 o 
  11   9   7       56.42       65.16     11.21 o 
  12   9   7       53.50       77.91     11.59 o 
  13   9   7      132.84      158.51     16.01 o 
   0  10   7      559.00      533.74     16.78 o 
   1  10   7      115.77      142.91     10.30 o 
   2  10   7     1047.47     1040.56     15.92 o 
   3  10   7      668.18      672.41     15.45 o 
   4  10   7     1646.12     1633.70     20.07 o 
   5  10   7        0.27        6.39      6.12 o 
   6  10   7     2115.52     2073.04     34.19 o 
   7  10   7      344.37      319.36     22.14 o 
   8  10   7     1036.01      956.46     24.48 o 
   9  10   7      102.65       77.93     10.89 o 
  10  10   7       99.91      109.88     10.64 o 
  11  10   7      532.44      501.82     36.93 o 
  12  10   7      157.54      173.86     15.17 o 
  13  10   7       53.46       55.45     12.42 o 
   0  11   7      526.07      559.08     18.66 o 
   1  11   7       25.57       20.47      3.91 o 
   2  11   7     2498.49     2521.16     32.31 o 
   3  11   7     1292.25     1282.71     22.57 o 
   4  11   7      234.49      254.36     18.27 o 
   5  11   7      666.23      620.92     15.84 o 
   6  11   7     1530.36     1493.83     34.04 o 
   7  11   7      431.60      449.53     32.98 o 
   8  11   7      241.81      228.77     18.18 o 
   9  11   7      256.88      270.47     20.14 o 
  10  11   7      245.74      229.73     19.21 o 
  11  11   7        3.39       18.61      7.07 o 
  12  11   7      167.13      146.46     14.94 o 
   0  12   7      774.21      694.16     18.57 o 
   1  12   7     1389.16     1323.89     18.87 o 
   2  12   7      109.04      116.73     10.40 o 
   3  12   7      142.28      148.00     13.92 o 
   4  12   7      398.67      380.94     20.60 o 
   5  12   7      543.07      520.82     17.95 o 
   6  12   7      515.43      486.26     31.89 o 
   7  12   7       67.76       53.12      8.55 o 
   8  12   7       37.35       44.09      8.20 o 
   9  12   7       22.78       36.89      7.70 o 
  10  12   7      169.86      132.06     11.72 o 
  11  12   7      106.85      106.48     16.50 o 
  12  12   7       22.63       34.42     10.79 o 
   0  13   7      119.30      136.41     13.96 o 
   1  13   7      608.86      659.27     16.04 o 
   2  13   7      951.46      889.97     15.59 o 
   3  13   7      212.98      251.89     19.05 o 
   4  13   7       69.69       83.24      9.15 o 
   5  13   7      192.06      200.42     18.05 o 
   6  13   7      893.84      899.17     33.81 o 
   7  13   7      113.35      119.06     11.68 o 
   8  13   7      101.35      122.97     10.16 o 
   9  13   7      533.88      483.07     43.87 o 
  10  13   7      258.44      250.25     20.79 o 
  11  13   7       89.07       84.96     11.98 o 
   0  14   7     2152.62     2181.37     64.36 o 
   1  14   7      349.43      383.86     21.79 o 
   2  14   7      110.56       93.68      9.39 o 
   3  14   7      949.05      931.57     17.85 o 
   4  14   7      553.60      533.81     42.87 o 
   5  14   7       93.77      106.59     14.19 o 
   6  14   7     1084.67     1120.31     39.00 o 
   7  14   7        9.35       14.78      9.55 o 
   8  14   7      162.73      165.75     18.40 o 
   9  14   7       70.16       58.11      9.92 o 
  10  14   7      323.11      302.14     29.00 o 
   0  15   7       32.66       36.98      9.66 o 
   1  15   7       65.01       67.24      8.87 o 
   2  15   7      381.22      363.35     31.60 o 
   3  15   7      178.66      148.95     14.70 o 
   4  15   7      137.88      129.95     15.08 o 
   5  15   7        4.45       15.82      8.39 o 
   6  15   7      306.92      381.74     33.33 o 
   7  15   7       87.23       86.67     13.70 o 
   8  15   7       38.77       47.02      7.92 o 
   9  15   7      694.42      837.15     60.66 o 
  10  15   7       51.15       65.53     26.48 o 
   0  16   7       28.19       36.38      9.90 o 
   1  16   7       54.48       63.49      9.62 o 
   2  16   7      285.22      305.11     22.48 o 
   3  16   7      255.93      234.96     22.15 o 
   4  16   7      558.63      550.13     39.22 o 
   5  16   7       46.45       41.83      7.97 o 
   6  16   7       28.96       19.82      9.99 o 
   7  16   7       11.91       27.34      7.96 o 
   8  16   7       38.13       31.40     12.41 o 
   0  17   7      514.96      550.12     57.06 o 
   1  17   7      137.68      133.70     16.42 o 
   2  17   7      206.04      213.93     18.09 o 
   3  17   7      122.32      148.65     15.91 o 
   4  17   7      148.46      126.83     18.54 o 
   5  17   7       39.09       49.40     11.71 o 
   6  17   7      402.21      407.60     41.71 o 
   7  17   7      618.75      591.45     62.04 o 
   0  18   7      444.53      536.80     75.53 o 
   1  18   7      878.07      933.45     35.25 o 
   2  18   7       45.77       66.35     10.73 o 
   3  18   7      138.95      133.93     18.66 o 
   4  18   7        1.61       -1.25     10.18 o 
   5  18   7      281.63      280.87     32.11 o 
   6  18   7       57.43       50.51     15.77 o 
   0  19   7      460.26      549.62     85.94 o 
   1  19   7      450.98      459.69     51.62 o 
   2  19   7      407.95      562.06     47.84 o 
   3  19   7       90.26       88.26     17.36 o 
   0   0   8     3779.19     3506.33     50.52 o 
   1   0   8     4374.51     3854.19     45.75 o 
   2   0   8     1603.17     1706.67     21.93 o 
   3   0   8     1704.61     1734.58     24.81 o 
   4   0   8     6956.52     7431.32     70.09 o 
   5   0   8     4659.61     4857.05     47.89 o 
   6   0   8      801.23      836.58     17.66 o 
   7   0   8       56.42       34.35      6.15 o 
   8   0   8      664.90      658.50     19.27 o 
   9   0   8     1330.67     1398.55     35.56 o 
  10   0   8     1078.36     1082.15     22.91 o 
  11   0   8      176.79      158.57     40.65 o 
  12   0   8      607.64      503.21     56.30 o 
  13   0   8      146.00      119.84     15.99 o 
  14   0   8       75.78       55.13     21.30 o 
  15   0   8      357.49      296.32     49.18 o 
   0   1   8      172.79      138.04      6.01 o 
   1   1   8      163.66      127.64      6.43 o 
   2   1   8      759.64      708.99     10.17 o 
   3   1   8     2960.90     3096.31     16.08 o 
   4   1   8     8131.79     8598.73     51.39 o 
   5   1   8      488.14      475.75      5.98 o 
   6   1   8     4354.17     4667.96     38.53 o 
   7   1   8      906.29      907.73     14.78 o 
   8   1   8      190.69      188.15     14.67 o 
   9   1   8      503.55      492.44     14.53 o 
  10   1   8      108.52      108.88      8.95 o 
  11   1   8     1199.20     1162.21     24.14 o 
  12   1   8      138.81      131.57     13.72 o 
  13   1   8      271.74      232.84     20.20 o 
  14   1   8       65.85       46.23     11.34 o 
  15   1   8       27.54       25.37     10.69 o 
   0   2   8     6563.16     6480.06     84.02 o 
   1   2   8     1222.76     1138.65     16.63 o 
   2   2   8     2653.67     2672.80     23.12 o 
   3   2   8     8775.64     8614.39     61.39 o 
   4   2   8     4889.38     5226.84     33.99 o 
   5   2   8     4958.50     5226.48     37.43 o 
   6   2   8      928.96      970.62     16.39 o 
   7   2   8        6.40       16.11      3.56 o 
   8   2   8      232.83      222.04      8.41 o 
   9   2   8       14.24       17.79      4.70 o 
  10   2   8      241.31      228.32     16.24 o 
  11   2   8      942.99      907.37     19.72 o 
  12   2   8       27.70       21.98      7.42 o 
  13   2   8        0.98       20.86      9.27 o 
  14   2   8        5.03       16.33      7.37 o 
  15   2   8      151.72      117.97     20.26 o 
   0   3   8      359.19      402.25     10.67 o 
   1   3   8     2076.86     2130.48     24.59 o 
   2   3   8      422.39      473.32      4.02 o 
   3   3   8     6533.88     6871.01     54.28 o 
   4   3   8       64.65       85.65      5.12 o 
   5   3   8     1261.84     1214.41     23.64 o 
   6   3   8     2157.10     2328.52     21.96 o 
   7   3   8     1351.53     1424.36     16.93 o 
   8   3   8      121.95      118.51      8.25 o 
   9   3   8      840.66      806.70     16.37 o 
  10   3   8      473.19      477.37     25.29 o 
  11   3   8      829.53      845.18     15.27 o 
  12   3   8       98.36       68.36      9.98 o 
  13   3   8      249.18      254.26     21.81 o 
  14   3   8      203.98      165.90     17.85 o 
  15   3   8        9.66       25.38     11.51 o 
   0   4   8       21.16       15.89      2.77 o 
   1   4   8     3921.95     4000.20     30.61 o 
   2   4   8     4223.07     4267.96     43.87 o 
   3   4   8     3865.46     3919.89     27.85 o 
   4   4   8     1064.10     1142.36     15.63 o 
   5   4   8      789.51      893.27     18.46 o 
   6   4   8      158.25      142.29      5.40 o 
   7   4   8     1371.86     1408.12     17.53 o 
   8   4   8     1029.46     1048.80     25.27 o 
   9   4   8      438.09      437.00     24.51 o 
  10   4   8      477.03      432.74     21.75 o 
  11   4   8     2157.99     2150.83     36.57 o 
  12   4   8      159.78      142.87     13.28 o 
  13   4   8      323.22      288.68     28.47 o 
  14   4   8      312.50      345.30     25.74 o 
  15   4   8      124.46      116.29     16.79 o 
   0   5   8     4777.21     4655.12     68.03 o 
   1   5   8      921.34      908.64     11.35 o 
   2   5   8     4198.69     4126.61     30.07 o 
   3   5   8     2238.48     2362.81     24.27 o 
   4   5   8      540.01      534.90     11.98 o 
   5   5   8      422.39      440.55      8.10 o 
   6   5   8      726.35      698.12     12.94 o 
   7   5   8      936.51      932.12     20.12 o 
   8   5   8      107.77      104.31      8.36 o 
   9   5   8      322.04      288.96     18.00 o 
  10   5   8      407.02      368.21     24.01 o 
  11   5   8        0.14        7.49      6.74 o 
  12   5   8      696.93      743.06     52.60 o 
  13   5   8       57.99       58.45     10.36 o 
  14   5   8      243.66      237.42     19.95 o 
  15   5   8      321.43      285.49     70.34 o 
   0   6   8     2353.28     2394.59     34.68 o 
   1   6   8       86.70       84.44      6.83 o 
   2   6   8     1509.71     1503.43     14.27 o 
   3   6   8      489.99      474.85      8.71 o 
   4   6   8      579.78      581.35      9.94 o 
   5   6   8      428.92      465.63      8.88 o 
   6   6   8      225.71      220.40      9.66 o 
   7   6   8      404.22      348.04     11.47 o 
   8   6   8     1387.28     1283.14     21.17 o 
   9   6   8      647.36      607.85     41.24 o 
  10   6   8     1313.57     1236.29     25.86 o 
  11   6   8      260.42      224.30     19.69 o 
  12   6   8        7.59       16.57      8.36 o 
  13   6   8       97.87      126.46     18.74 o 
  14   6   8      106.02      104.19     14.55 o 
   0   7   8      288.11      307.01     14.19 o 
   1   7   8      576.70      598.71     13.98 o 
   2   7   8      202.80      192.90      5.78 o 
   3   7   8     2376.53     2458.15     21.72 o 
   4   7   8      256.94      260.96      8.73 o 
   5   7   8       72.60       64.97      6.07 o 
   6   7   8      487.89      487.88     10.92 o 
   7   7   8      242.18      266.30     20.57 o 
   8   7   8      222.09      241.99     18.15 o 
   9   7   8      737.25      667.69     51.65 o 
  10   7   8      504.04      448.36     34.63 o 
  11   7   8      122.10      128.45     12.89 o 
  12   7   8      120.92      150.20     16.59 o 
  13   7   8      209.65      208.41     20.71 o 
  14   7   8      161.41      163.76     22.50 o 
   0   8   8       23.16       19.95      5.25 o 
   1   8   8      530.88      525.76     11.32 o 
   2   8   8     1147.42     1240.61     16.80 o 
   3   8   8     2262.32     2382.33     25.76 o 
   4   8   8     2335.66     2373.75     27.90 o 
   5   8   8     1424.73     1468.20     25.28 o 
   6   8   8      534.80      539.16     11.43 o 
   7   8   8     2425.42     2409.82     33.70 o 
   8   8   8      544.55      481.02     27.41 o 
   9   8   8       35.85       39.71      8.03 o 
  10   8   8      364.91      335.35     27.71 o 
  11   8   8      853.95      850.94     42.43 o 
  12   8   8       44.83       36.18     10.24 o 
  13   8   8      193.15      186.71     16.64 o 
  14   8   8      265.89      256.89     27.15 o 
   0   9   8       16.92       22.77      5.07 o 
   1   9   8      163.31      172.32      7.91 o 
   2   9   8       44.44       45.30      5.50 o 
   3   9   8      625.64      582.28     12.32 o 
   4   9   8     2242.95     2310.81     28.19 o 
   5   9   8      331.08      305.05     23.07 o 
   6   9   8     1459.90     1451.82     27.31 o 
   7   9   8      476.22      458.60     30.08 o 
   8   9   8      734.39      705.04     33.65 o 
   9   9   8      915.01      910.45     30.74 o 
  10   9   8      160.31      149.53     13.47 o 
  11   9   8       59.48       75.06      9.04 o 
  12   9   8      364.92      391.10     28.86 o 
  13   9   8      187.38      203.73     19.93 o 
   0  10   8      682.47      673.47     21.68 o 
   1  10   8      573.81      551.36      9.71 o 
   2  10   8      664.89      662.59      9.91 o 
   3  10   8      352.43      343.08     10.70 o 
   4  10   8     8196.16     8555.70     60.97 o 
   5  10   8      157.96      165.01     11.22 o 
   6  10   8     1429.91     1380.22     30.00 o 
   7  10   8      852.81      759.36     30.10 o 
   8  10   8      864.04      977.43     37.82 o 
   9  10   8      180.26      161.59     13.96 o 
  10  10   8      165.67      212.99     16.72 o 
  11  10   8       43.74       63.72     10.51 o 
  12  10   8      157.99      140.93     12.87 o 
  13  10   8       51.97       46.89     11.16 o 
   0  11   8      422.59      395.20     18.56 o 
   1  11   8      992.50      950.99     19.47 o 
   2  11   8      126.64      123.00      9.53 o 
   3  11   8     1576.31     1496.06     31.24 o 
   4  11   8     2261.83     2310.60     36.91 o 
   5  11   8      146.05      140.55     12.43 o 
   6  11   8       51.10       48.48      7.50 o 
   7  11   8      525.14      596.75     40.58 o 
   8  11   8        8.61       14.59      5.98 o 
   9  11   8      147.94      140.74     11.54 o 
  10  11   8      205.59      212.08     16.84 o 
  11  11   8        0.47       16.14      8.84 o 
  12  11   8       71.37       83.95     10.64 o 
   0  12   8      119.75      139.06     15.47 o 
   1  12   8     1773.57     1893.29     29.58 o 
   2  12   8       23.68       27.46      4.68 o 
   3  12   8      616.44      636.24     12.59 o 
   4  12   8      504.51      418.78     15.04 o 
   5  12   8     1105.68     1088.38     26.38 o 
   6  12   8       65.35       43.03      7.36 o 
   7  12   8      304.38      304.34     22.73 o 
   8  12   8      339.32      337.16     23.35 o 
   9  12   8       39.11       41.01      7.74 o 
  10  12   8      134.16      151.41     15.13 o 
  11  12   8      738.18      688.53     45.13 o 
  12  12   8      443.43      436.66     43.33 o 
   0  13   8      282.77      275.14     29.38 o 
   1  13   8      365.85      317.55     20.66 o 
   2  13   8      202.49      174.94     14.93 o 
   3  13   8      234.98      280.43     24.04 o 
   4  13   8      385.35      379.84     19.05 o 
   5  13   8      206.57      221.69     20.34 o 
   6  13   8      240.96      241.53     18.84 o 
   7  13   8      567.28      536.96     38.67 o 
   8  13   8       33.97       32.15      9.54 o 
   9  13   8       28.47       32.04      8.44 o 
  10  13   8      135.73      140.59     15.86 o 
  11  13   8      343.33      332.88     32.71 o 
   0  14   8       73.42       85.24     12.05 o 
   1  14   8        6.73       17.39      6.05 o 
   2  14   8      501.87      434.17     30.39 o 
   3  14   8      108.05       77.01     10.60 o 
   4  14   8        8.34       26.61      9.91 o 
   5  14   8      585.17      577.32     27.33 o 
   6  14   8       53.03       57.61     10.00 o 
   7  14   8      325.96      285.48     25.66 o 
   8  14   8      197.19      198.24     16.12 o 
   9  14   8       93.72       78.71     11.88 o 
  10  14   8      330.33      347.94     31.02 o 
   0  15   8      472.89      458.55     51.40 o 
   1  15   8      215.22      217.10     18.08 o 
   2  15   8      640.13      615.97     41.94 o 
   3  15   8       77.73       92.89     11.72 o 
   4  15   8      120.82      142.00     16.38 o 
   5  15   8      280.35      351.61     30.47 o 
   6  15   8      269.18      322.89     30.24 o 
   7  15   8      388.53      415.04     35.99 o 
   8  15   8      259.62      273.96     24.19 o 
   9  15   8      333.19      286.42     29.04 o 
   0  16   8       65.51       84.16     22.83 o 
   1  16   8      146.06      168.55     15.03 o 
   2  16   8      124.56      117.69     12.85 o 
   3  16   8       29.75       26.05      8.53 o 
   4  16   8      276.62      236.21     22.99 o 
   5  16   8       35.63       36.80      7.54 o 
   6  16   8      158.72      160.77     15.55 o 
   7  16   8       19.15       21.14     10.63 o 
   8  16   8      165.52      157.65     20.33 o 
   0  17   8       18.39       17.00     21.49 o 
   1  17   8      206.33      255.44     21.40 o 
   2  17   8      528.14      586.53     32.67 o 
   3  17   8       97.50      100.58     14.58 o 
   4  17   8      171.36      150.51     18.94 o 
   5  17   8       19.21       12.79     10.85 o 
   6  17   8      214.27      189.13     25.11 o 
   7  17   8       35.84       42.17     12.93 o 
   0  18   8      129.10      128.67     25.45 o 
   1  18   8       92.07       98.23     14.94 o 
   2  18   8      111.35      125.45     13.99 o 
   3  18   8        9.55       22.09      9.42 o 
   4  18   8       74.05       90.08     15.10 o 
   5  18   8       23.33       17.62     11.83 o 
   0  19   8      411.03      401.34     60.61 o 
   1  19   8      658.12      644.50     69.33 o 
   2  19   8       20.24       51.49     12.85 o 
   3  19   8      581.54      518.42     69.22 o 
   1   0   9     1393.21     1260.23     23.17 o 
   2   0   9     3075.17     3083.67     39.07 o 
   3   0   9    18832.37    19491.55    298.15 o 
   4   0   9      608.01      603.67     11.00 o 
   5   0   9     6875.48     7682.58     90.21 o 
   6   0   9      819.63      779.65     20.04 o 
   7   0   9       32.33       25.50      5.32 o 
   8   0   9      900.49      881.93     21.20 o 
   9   0   9      402.64      411.31     21.29 o 
  10   0   9      376.94      318.03     36.14 o 
  11   0   9      128.59      124.80     15.79 o 
  12   0   9      487.50      423.89     47.04 o 
  13   0   9        0.72       23.69     11.22 o 
  14   0   9      140.28      100.25     34.21 o 
  15   0   9      140.16      117.25     25.84 o 
   0   1   9     5888.89     6081.46     73.03 o 
   1   1   9    11156.79    10476.15     66.11 o 
   2   1   9     5116.65     5223.12     51.42 o 
   3   1   9     8093.87     7839.84     52.16 o 
   4   1   9     4155.45     4289.96     29.53 o 
   5   1   9      155.86      174.41      4.81 o 
   6   1   9     5955.99     6446.66     53.84 o 
   7   1   9     2983.08     3220.53     37.50 o 
   8   1   9     1349.40     1337.60     14.37 o 
   9   1   9      216.88      215.30     16.35 o 
  10   1   9     1494.09     1548.14     32.59 o 
  11   1   9      289.91      323.97     23.47 o 
  12   1   9       48.55       40.19      8.13 o 
  13   1   9      133.77      129.33     17.06 o 
  14   1   9       75.82       51.17     15.27 o 
  15   1   9      262.11      263.25     29.07 o 
   0   2   9     1049.29      932.46     17.91 o 
   1   2   9     1567.34     1612.43     11.52 o 
   2   2   9     1228.45     1211.77     14.71 o 
   3   2   9     2859.80     2895.33     25.35 o 
   4   2   9     1219.15     1289.49     15.28 o 
   5   2   9       81.06       89.88      6.11 o 
   6   2   9      959.38     1075.45     14.74 o 
   7   2   9      250.03      257.31      9.33 o 
   8   2   9     1357.93     1422.26     16.70 o 
   9   2   9      501.44      544.45     19.86 o 
  10   2   9     1087.65     1059.70     22.86 o 
  11   2   9      103.76      102.27     11.60 o 
  12   2   9      150.23      133.14     12.26 o 
  13   2   9      120.30      106.12     14.28 o 
  14   2   9       46.77       38.87      8.00 o 
  15   2   9      132.09      169.32     29.31 o 
   0   3   9     8275.71     8158.11    112.99 o 
   1   3   9      214.25      214.33      5.51 o 
   2   3   9     2719.52     2713.33     24.44 o 
   3   3   9     2942.29     3087.25     33.43 o 
   4   3   9     2971.56     3101.79     34.67 o 
   5   3   9     3713.78     3849.28     31.79 o 
   6   3   9     1922.83     1897.82     20.41 o 
   7   3   9      417.80      436.79      9.86 o 
   8   3   9      476.34      467.36     15.43 o 
   9   3   9      266.92      233.75     18.30 o 
  10   3   9      259.57      220.14     16.30 o 
  11   3   9      143.09      149.33     14.45 o 
  12   3   9      228.18      231.34     18.68 o 
  13   3   9        5.41        7.01      8.95 o 
  14   3   9       46.09       39.48      9.39 o 
  15   3   9      470.66      391.07     52.50 o 
   0   4   9      679.80      694.96     12.67 o 
   1   4   9     3018.43     3050.36     27.94 o 
   2   4   9      264.55      297.92      7.08 o 
   3   4   9      731.43      712.23     10.68 o 
   4   4   9      678.24      792.49     10.90 o 
   5   4   9     3153.37     3289.86     32.56 o 
   6   4   9      582.36      609.19     10.14 o 
   7   4   9      508.39      558.13     15.80 o 
   8   4   9      268.12      311.23     12.80 o 
   9   4   9      277.37      234.47     18.00 o 
  10   4   9      570.74      501.50     32.43 o 
  11   4   9      769.08      786.93     30.13 o 
  12   4   9      456.04      458.95     39.47 o 
  13   4   9      696.06      711.28     48.31 o 
  14   4   9       82.89       58.82     11.50 o 
  15   4   9       74.50       91.72     16.62 o 
   0   5   9     1458.01     1492.68     28.52 o 
   1   5   9      471.48      460.84     11.71 o 
   2   5   9     3356.73     3549.29     22.95 o 
   3   5   9      198.33      252.83      7.97 o 
   4   5   9      174.54      241.66      9.23 o 
   5   5   9      408.50      384.95      6.51 o 
   6   5   9       40.11       31.46      3.34 o 
   7   5   9       63.84       74.02      6.76 o 
   8   5   9      405.15      356.67     14.56 o 
   9   5   9      796.57      820.65     15.11 o 
  10   5   9     1045.33      996.81     35.43 o 
  11   5   9      647.19      596.87     28.85 o 
  12   5   9      310.88      345.61     26.84 o 
  13   5   9      154.03      145.22     16.99 o 
  14   5   9      246.77      233.53     21.03 o 
   0   6   9        0.68        2.83      5.82 o 
   1   6   9     1225.70     1213.19     22.58 o 
   2   6   9     1446.51     1501.20     19.21 o 
   3   6   9      673.73      664.74     15.72 o 
   4   6   9      858.63      887.77     13.20 o 
   5   6   9      742.18      721.51     12.16 o 
   6   6   9       95.32       96.70      7.22 o 
   7   6   9      516.10      559.63     22.27 o 
   8   6   9      162.10      155.25     11.31 o 
   9   6   9      605.13      591.55     19.32 o 
  10   6   9      365.86      385.46     31.81 o 
  11   6   9      103.15      121.88     14.65 o 
  12   6   9      888.41     1022.51     33.82 o 
  13   6   9       80.39       58.12     10.98 o 
  14   6   9      893.88     1107.82     46.67 o 
   0   7   9     2042.06     1915.47     37.77 o 
   1   7   9      169.98      189.98      6.74 o 
   2   7   9      944.00      838.27     17.19 o 
   3   7   9        5.61       -0.20      3.89 o 
   4   7   9      803.94      825.90     13.97 o 
   5   7   9     2285.64     2294.95     27.93 o 
   6   7   9      304.22      362.63     28.38 o 
   7   7   9      202.61      190.78     12.29 o 
   8   7   9     1155.55     1122.97     19.02 o 
   9   7   9      671.73      717.15     28.39 o 
  10   7   9      276.29      231.09     16.07 o 
  11   7   9       45.59       47.01      8.21 o 
  12   7   9       69.55       73.53      9.95 o 
  13   7   9      360.68      387.48     30.06 o 
  14   7   9       83.20       73.57     10.57 o 
   0   8   9     1454.48     1584.41     27.96 o 
   1   8   9      699.13      714.40     11.82 o 
   2   8   9     3003.59     3150.89     32.12 o 
   3   8   9     1887.33     1867.35     20.93 o 
   4   8   9     4243.88     4282.01     46.43 o 
   5   8   9     1365.42     1419.03     18.14 o 
   6   8   9     2099.66     2150.34     22.89 o 
   7   8   9     3089.33     3080.22     52.63 o 
   8   8   9      889.27      835.31     22.16 o 
   9   8   9      454.58      421.61     32.87 o 
  10   8   9      159.69      195.50     15.29 o 
  11   8   9      695.37      701.50     34.36 o 
  12   8   9      107.32      124.54     14.08 o 
  13   8   9       44.80       63.29     12.89 o 
  14   8   9       33.95       34.17     16.65 o 
   0   9   9      505.81      480.72     16.88 o 
   1   9   9      186.15      202.32     10.51 o 
   2   9   9     1238.46     1225.67     22.21 o 
   3   9   9     3107.87     3173.61     35.89 o 
   4   9   9      610.64      625.65     20.88 o 
   5   9   9      842.58      807.61     18.18 o 
   6   9   9     2004.63     1973.34     40.13 o 
   7   9   9     1419.06     1372.33     36.74 o 
   8   9   9      310.19      263.56     20.08 o 
   9   9   9      655.89      592.94     41.04 o 
  10   9   9      147.21      169.23     15.92 o 
  11   9   9      375.48      417.28     28.57 o 
  12   9   9       18.75       27.10      8.94 o 
  13   9   9       10.08       21.53     10.42 o 
   0  10   9     1652.51     1718.93     31.68 o 
   1  10   9      210.03      222.52     17.57 o 
   2  10   9     1931.30     1862.08     17.62 o 
   3  10   9     1303.31     1262.17     17.79 o 
   4  10   9     2901.85     2853.14     34.03 o 
   5  10   9      265.14      256.59     19.59 o 
   6  10   9     1503.95     1418.49     27.70 o 
   7  10   9     1204.96     1259.83     28.60 o 
   8  10   9     2287.19     2319.17     50.84 o 
   9  10   9      133.45      133.60     13.56 o 
  10  10   9      218.21      242.98     18.54 o 
  11  10   9      518.15      569.39     50.15 o 
  12  10   9       96.82       84.45     11.74 o 
  13  10   9      173.25      137.30     19.08 o 
   0  11   9        1.58        6.88      4.69 o 
   1  11   9     2076.96     2030.93     26.14 o 
   2  11   9      987.90      941.69     20.20 o 
   3  11   9      331.79      276.70     19.46 o 
   4  11   9      482.20      450.41     24.02 o 
   5  11   9       55.11       69.43      8.07 o 
   6  11   9      378.53      373.50     27.78 o 
   7  11   9      752.31      813.90     22.71 o 
   8  11   9      282.98      259.24     24.90 o 
   9  11   9       80.65      106.44     11.49 o 
  10  11   9      238.14      194.16     19.80 o 
  11  11   9      509.32      511.83     44.11 o 
  12  11   9       51.84       68.47      9.17 o 
   0  12   9      677.28      663.90     17.13 o 
   1  12   9     1951.09     1868.58     30.25 o 
   2  12   9     1467.74     1400.04     17.33 o 
   3  12   9      112.18       97.35      8.73 o 
   4  12   9      380.32      369.06     29.42 o 
   5  12   9      245.71      249.96     20.62 o 
   6  12   9       97.67      111.80     11.21 o 
   7  12   9      489.54      435.41     35.95 o 
   8  12   9       41.50       49.11      8.06 o 
   9  12   9        1.42       17.74      8.23 o 
  10  12   9       44.80       42.57      8.38 o 
  11  12   9      203.74      227.67     21.11 o 
  12  12   9      124.56      130.41     19.60 o 
   0  13   9      464.89      487.09     24.63 o 
   1  13   9      148.41      131.62     11.39 o 
   2  13   9       53.50       50.24      7.73 o 
   3  13   9     1443.18     1390.84     30.84 o 
   4  13   9       75.58       93.37     10.78 o 
   5  13   9     1420.69     1534.20     39.96 o 
   6  13   9      233.60      268.04     20.51 o 
   7  13   9     1127.69     1155.14     35.95 o 
   8  13   9       77.55       56.92      9.63 o 
   9  13   9       57.43       58.15     12.12 o 
  10  13   9      107.12      126.54     13.01 o 
  11  13   9      279.77      271.88     24.12 o 
   0  14   9      596.37      538.96     27.35 o 
   1  14   9      245.25      256.07     22.17 o 
   2  14   9       47.64       52.36      8.73 o 
   3  14   9      113.16      100.72     12.62 o 
   4  14   9        6.10       -3.05      7.86 o 
   5  14   9       59.24       63.41     11.41 o 
   6  14   9      148.16      145.32     14.96 o 
   7  14   9      299.19      324.90     28.70 o 
   8  14   9       99.82      102.04     17.76 o 
   9  14   9      183.31      183.44     24.06 o 
  10  14   9      132.83      154.95     15.96 o 
   0  15   9       34.39       41.03      9.29 o 
   1  15   9     1301.07     1267.28     25.22 o 
   2  15   9      339.34      319.50     24.44 o 
   3  15   9      246.56      236.48     19.49 o 
   4  15   9       52.38       43.40      8.61 o 
   5  15   9      772.60      843.38     26.95 o 
   6  15   9      363.35      383.42     35.67 o 
   7  15   9       63.74       64.85     10.89 o 
   8  15   9      148.07      125.27     18.94 o 
   9  15   9      120.38      112.83     16.69 o 
   0  16   9        0.01       28.40     15.77 o 
   1  16   9       36.53       37.04      8.47 o 
   2  16   9       47.99       52.36      9.83 o 
   3  16   9        0.31       20.30      8.19 o 
   4  16   9      193.07      221.72     17.97 o 
   5  16   9       30.31       38.35     10.63 o 
   6  16   9      328.05      341.57     33.26 o 
   7  16   9      132.69      126.06     13.32 o 
   8  16   9       80.84       67.03     14.54 o 
   0  17   9        5.23       41.38     12.08 o 
   1  17   9       39.06       38.10     10.11 o 
   2  17   9       30.59       22.41     10.79 o 
   3  17   9        3.87       23.82     10.58 o 
   4  17   9      203.73      220.69     25.74 o 
   5  17   9       98.15      109.31     10.98 o 
   6  17   9      208.99      249.13     23.25 o 
   7  17   9      425.42      351.17     35.95 o 
   0  18   9       27.77       20.10     12.73 o 
   1  18   9      137.23      146.66     19.17 o 
   2  18   9      515.37      449.09     49.61 o 
   3  18   9       27.51       38.12     11.66 o 
   4  18   9       94.68       76.98     15.47 o 
   5  18   9       27.46       46.49      8.25 o 
   0  19   9      748.72      861.29     49.98 o 
   1  19   9      212.68      229.11     27.85 o 
   2  19   9       36.87       27.97     13.18 o 
   0   0  10        5.73        8.02      4.49 o 
   1   0  10      200.77      197.31      8.08 o 
   2   0  10      173.93      191.45     10.08 o 
   3   0  10      504.23      508.49     12.82 o 
   4   0  10     1726.04     2045.72     30.30 o 
   5   0  10     2425.44     2589.18     34.62 o 
   6   0  10     6680.99     7137.23     80.16 o 
   7   0  10     4793.80     5038.53     66.36 o 
   8   0  10        5.56       12.69      6.96 o 
   9   0  10     4064.92     4275.04     66.31 o 
  10   0  10      193.47      156.51     16.03 o 
  11   0  10      643.11      724.11     52.05 o 
  12   0  10      177.53      147.69     18.02 o 
  13   0  10        2.52       11.98     11.43 o 
  14   0  10     1049.29     1182.44     42.01 o 
  15   0  10      265.95      213.85     34.23 o 
   0   1  10        0.27        5.01      3.16 o 
   1   1  10      639.66      589.10     10.31 o 
   2   1  10      808.66      842.60     11.75 o 
   3   1  10     2360.81     2511.75     29.14 o 
   4   1  10     7202.29     7570.67     53.09 o 
   5   1  10      306.59      355.51      5.68 o 
   6   1  10      930.54     1009.87     18.15 o 
   7   1  10     1740.07     1734.38     21.46 o 
   8   1  10      913.19      883.86     17.12 o 
   9   1  10     1992.38     2035.79     25.03 o 
  10   1  10      642.62      633.88     23.72 o 
  11   1  10      803.12      823.89     18.56 o 
  12   1  10      167.54      129.24     19.83 o 
  13   1  10      406.27      355.66     33.54 o 
  14   1  10      240.35      247.30     28.99 o 
  15   1  10      189.69      188.69     30.05 o 
   0   2  10     8189.06     8029.07     96.22 o 
   1   2  10     1544.39     1496.87     16.99 o 
   2   2  10     4706.12     4758.35     58.64 o 
   3   2  10     6721.15     7254.78     49.61 o 
   4   2  10     9990.14    10266.68     67.28 o 
   5   2  10     6541.79     7109.73     58.74 o 
   6   2  10      156.32      157.29      6.30 o 
   7   2  10     3383.03     3512.73     39.55 o 
   8   2  10      807.47      886.67     18.61 o 
   9   2  10     3984.17     3986.83     44.90 o 
  10   2  10      394.68      377.07     26.77 o 
  11   2  10      151.27      133.22     12.13 o 
  12   2  10      145.02      133.93     12.03 o 
  13   2  10       82.75       74.33     11.10 o 
  14   2  10      110.99      118.38     15.99 o 
  15   2  10      126.75      147.07     23.36 o 
   0   3  10     3365.90     3278.96     35.20 o 
   1   3  10     2273.47     2109.55     18.88 o 
   2   3  10     2634.51     2574.88     25.85 o 
   3   3  10     6856.37     7143.58     46.08 o 
   4   3  10     2845.14     3028.66     34.62 o 
   5   3  10      340.84      341.96     10.63 o 
   6   3  10      472.20      466.36     10.60 o 
   7   3  10     1764.09     1772.27     22.28 o 
   8   3  10      270.56      238.57     17.80 o 
   9   3  10      736.78      745.42     21.65 o 
  10   3  10      106.89       98.62     10.60 o 
  11   3  10      753.44      850.41     25.23 o 
  12   3  10      405.26      422.29     28.49 o 
  13   3  10      476.96      487.40     45.94 o 
  14   3  10       19.72       26.14     10.46 o 
  15   3  10       95.89       86.03     15.78 o 
   0   4  10     2108.53     2152.83     47.77 o 
   1   4  10     3165.53     3384.64     36.21 o 
   2   4  10     9396.56     9892.10     64.61 o 
   3   4  10     7362.58     7374.16     62.33 o 
   4   4  10     1539.72     1711.06     22.76 o 
   5   4  10     1227.55     1237.24     16.48 o 
   6   4  10      913.17      950.21     17.60 o 
   7   4  10      645.39      674.78     13.64 o 
   8   4  10     2240.97     2159.04     33.04 o 
   9   4  10     1195.00     1164.28     15.94 o 
  10   4  10      347.12      329.38     19.82 o 
  11   4  10      974.79     1034.25     21.11 o 
  12   4  10      390.34      382.11     32.37 o 
  13   4  10      262.62      323.13     29.36 o 
  14   4  10       87.48       84.99     13.02 o 
   0   5  10      869.02      834.67     13.96 o 
   1   5  10     1147.08     1076.18     12.79 o 
   2   5  10      351.60      356.32      6.47 o 
   3   5  10     1959.54     1967.54     27.31 o 
   4   5  10        7.28       15.06      2.74 o 
   5   5  10     1403.68     1445.05     14.79 o 
   6   5  10       32.46       30.03      4.74 o 
   7   5  10       26.07       26.66      5.37 o 
   8   5  10      357.23      357.05     16.27 o 
   9   5  10     1002.11     1035.39     18.15 o 
  10   5  10       58.68       45.34      9.85 o 
  11   5  10      554.22      577.88     45.82 o 
  12   5  10        3.21        6.55      7.08 o 
  13   5  10      130.09      114.10     15.92 o 
  14   5  10      231.07      229.92     20.06 o 
   0   6  10       51.08       71.42      6.69 o 
   1   6  10      116.77      111.11      5.89 o 
   2   6  10      663.64      640.43      9.98 o 
   3   6  10      296.22      289.70      6.23 o 
   4   6  10      557.10      600.92     10.86 o 
   5   6  10      434.92      404.80     12.65 o 
   6   6  10      135.46      124.09     12.70 o 
   7   6  10     1115.17     1098.73     19.21 o 
   8   6  10      258.88      288.69     18.10 o 
   9   6  10      353.91      354.01     23.69 o 
  10   6  10      477.18      432.74     31.89 o 
  11   6  10      217.57      249.60     18.04 o 
  12   6  10      366.68      351.19     30.42 o 
  13   6  10      220.81      212.80     21.78 o 
  14   6  10       19.76       39.78     12.17 o 
   0   7  10      363.52      348.94      8.15 o 
   1   7  10       10.59        7.23      2.41 o 
   2   7  10      632.76      637.31     10.72 o 
   3   7  10      742.64      752.39     17.83 o 
   4   7  10      724.18      679.55     16.79 o 
   5   7  10      794.78      822.38     17.80 o 
   6   7  10      554.83      579.50     17.26 o 
   7   7  10     1100.32     1147.64     18.67 o 
   8   7  10      253.41      274.32     19.26 o 
   9   7  10      283.09      314.95     21.87 o 
  10   7  10      825.56      715.61     47.64 o 
  11   7  10       19.47       26.85      6.69 o 
  12   7  10      213.35      201.20     24.60 o 
  13   7  10      109.39       92.26     14.07 o 
  14   7  10       23.69       37.96     11.05 o 
   0   8  10      230.09      234.01     24.71 o 
   1   8  10      274.34      247.74      8.00 o 
   2   8  10      996.13      988.39     16.36 o 
   3   8  10      417.01      386.77     11.46 o 
   4   8  10     1034.08     1011.08     16.80 o 
   5   8  10     1084.89     1044.75     18.92 o 
   6   8  10      652.79      656.85     23.93 o 
   7   8  10      146.54      158.44     12.58 o 
   8   8  10     2136.51     2252.43     33.99 o 
   9   8  10       10.03       17.95      7.92 o 
  10   8  10       99.48      109.37     11.83 o 
  11   8  10      293.32      252.62     19.91 o 
  12   8  10      112.13      125.81     13.96 o 
  13   8  10       78.33       51.84      9.87 o 
   0   9  10        5.25       16.23      6.75 o 
   1   9  10     2314.14     2264.96     27.28 o 
   2   9  10      319.43      333.62     10.13 o 
   3   9  10      533.63      504.59     12.55 o 
   4   9  10     1046.57     1064.77     19.10 o 
   5   9  10      359.11      323.58     15.78 o 
   6   9  10     2559.98     2580.64     53.05 o 
   7   9  10      606.16      636.30     29.90 o 
   8   9  10      469.87      468.38     35.54 o 
   9   9  10      322.88      318.96     22.67 o 
  10   9  10       36.12       31.05      7.63 o 
  11   9  10      119.22      152.35     14.57 o 
  12   9  10      212.35      203.13     16.69 o 
  13   9  10      377.20      355.38     44.83 o 
   0  10  10       98.10      102.46     11.41 o 
   1  10  10      517.52      529.27     11.08 o 
   2  10  10      265.36      277.84     13.94 o 
   3  10  10      607.96      652.09     17.25 o 
   4  10  10     1096.40     1091.61     28.96 o 
   5  10  10      885.78      838.35     20.75 o 
   6  10  10      931.85      904.43     20.97 o 
   7  10  10      463.98      448.35     33.75 o 
   8  10  10      208.97      187.81     17.86 o 
   9  10  10      325.62      324.85     25.37 o 
  10  10  10      266.80      231.66     17.66 o 
  11  10  10      132.53      137.09     18.01 o 
  12  10  10      313.83      280.65     24.93 o 
  13  10  10      171.13      173.88     27.29 o 
   0  11  10       10.13       20.95     13.74 o 
   1  11  10     2182.37     2199.42     30.61 o 
   2  11  10      506.55      471.31     22.04 o 
   3  11  10      952.16      881.71     16.85 o 
   4  11  10      954.00      915.43     25.93 o 
   5  11  10      249.06      232.68     18.49 o 
   6  11  10     1250.61     1199.39     25.57 o 
   7  11  10       91.83       72.25      8.32 o 
   8  11  10      332.37      306.84     25.43 o 
   9  11  10      697.38      703.05     32.24 o 
  10  11  10      504.94      549.14     39.99 o 
  11  11  10      554.55      576.33     41.93 o 
  12  11  10       34.61       31.33      7.97 o 
   0  12  10      126.92      120.87     16.00 o 
   1  12  10     4478.73     4418.74     59.98 o 
   2  12  10     1209.95     1255.02     20.93 o 
   3  12  10     1336.85     1255.75     20.50 o 
   4  12  10      660.65      762.28     34.79 o 
   5  12  10       34.30       34.14      7.59 o 
   6  12  10       32.94       40.11      8.05 o 
   7  12  10       56.65       59.75      7.54 o 
   8  12  10       76.59       88.05     11.35 o 
   9  12  10      872.26      849.64     30.71 o 
  10  12  10      222.50      242.77     19.94 o 
  11  12  10      247.77      264.86     21.43 o 
   0  13  10      102.31      115.57     13.86 o 
   1  13  10     1036.92     1011.89     36.48 o 
   2  13  10      876.04      830.24     19.89 o 
   3  13  10     1285.26     1444.28     32.70 o 
   4  13  10      898.74      805.59     23.75 o 
   5  13  10       29.08       29.75      7.68 o 
   6  13  10       18.95       28.23      9.04 o 
   7  13  10      178.65      194.28     19.48 o 
   8  13  10       93.00      110.01     14.27 o 
   9  13  10       56.61       59.07      8.48 o 
  10  13  10      168.80      180.66     19.69 o 
  11  13  10      223.07      269.34     25.44 o 
   0  14  10      814.10      750.88     34.59 o 
   1  14  10      680.50      709.18     33.82 o 
   2  14  10      370.47      378.29     28.46 o 
   3  14  10      103.39      111.27     15.53 o 
   4  14  10      246.57      221.24     19.56 o 
   5  14  10      102.48       91.39     12.74 o 
   6  14  10       89.75       97.17     13.97 o 
   7  14  10       77.64       83.28     10.32 o 
   8  14  10       99.55       91.35     14.01 o 
   9  14  10      418.40      417.63     40.15 o 
  10  14  10      134.63       95.06     15.88 o 
   0  15  10       86.32       74.82     15.75 o 
   1  15  10      175.09      139.60     13.60 o 
   2  15  10      198.18      219.85     17.88 o 
   3  15  10       48.24       32.03      7.77 o 
   4  15  10      253.22      312.48     23.81 o 
   5  15  10       37.02       41.93      9.63 o 
   6  15  10      235.13      249.42     22.78 o 
   7  15  10       40.20       36.25     13.20 o 
   8  15  10       50.51       52.75     10.42 o 
   9  15  10       48.45       37.03     14.58 o 
   0  16  10       14.44        5.31     12.53 o 
   1  16  10      672.14      783.07     25.73 o 
   2  16  10      607.39      735.64     46.17 o 
   3  16  10      163.38      156.64     18.82 o 
   4  16  10      375.86      366.78     34.02 o 
   5  16  10      143.84      157.34     13.78 o 
   6  16  10       92.12      103.28     14.56 o 
   7  16  10       68.37       58.86      9.05 o 
   8  16  10      101.55       99.56     12.90 o 
   0  17  10       95.35       88.68     15.30 o 
   1  17  10      421.54      426.73     44.16 o 
   2  17  10      385.50      421.24     40.87 o 
   3  17  10       26.62       28.21      7.95 o 
   4  17  10      854.44      972.37     25.75 o 
   5  17  10       38.82       22.76     12.55 o 
   6  17  10       88.98       89.16     13.56 o 
   7  17  10       15.85       24.91     10.84 o 
   0  18  10      164.58      160.31     25.01 o 
   1  18  10      103.32      111.15     20.68 o 
   2  18  10       91.55       76.77     19.65 o 
   3  18  10       40.61       76.09     12.53 o 
   4  18  10      103.78      105.82     16.22 o 
   5  18  10      150.41      141.02     19.45 o 
   0  19  10      648.72      696.78    113.63 o 
   1  19  10       85.52      100.15     15.75 o 
   1   0  11      914.55      880.13     17.98 o 
   2   0  11       73.41       74.38      6.09 o 
   3   0  11      909.53     1113.90     21.27 o 
   4   0  11      248.73      279.02      7.58 o 
   5   0  11     1100.18     1043.38     24.22 o 
   6   0  11       62.75       57.25      6.26 o 
   7   0  11      313.92      279.09     12.25 o 
   8   0  11       84.39       88.20      9.97 o 
   9   0  11      182.28      173.34     20.16 o 
  10   0  11       32.88       38.15      9.04 o 
  11   0  11      318.47      306.14     38.34 o 
  12   0  11      276.31      274.35     32.73 o 
  13   0  11       43.69       20.92      9.91 o 
  14   0  11      169.77      166.80     30.25 o 
  15   0  11      146.47      115.13     28.94 o 
   0   1  11     2151.55     2041.10     23.95 o 
   1   1  11     1849.82     1841.46     16.39 o 
   2   1  11     3214.44     3406.66     32.99 o 
   3   1  11     6528.84     6736.97     56.58 o 
   4   1  11      475.59      527.39     10.01 o 
   5   1  11      929.59     1009.52     18.30 o 
   6   1  11     2463.44     2606.59     27.98 o 
   7   1  11     1302.73     1386.85     27.94 o 
   8   1  11      837.43      932.94     15.78 o 
   9   1  11      252.65      229.28     17.44 o 
  10   1  11      281.71      311.52     22.14 o 
  11   1  11      647.19      680.58     43.31 o 
  12   1  11       31.56       35.72      7.32 o 
  13   1  11       38.83       44.69      8.46 o 
  14   1  11      152.78      101.77     12.71 o 
  15   1  11       16.71       39.85     14.01 o 
   0   2  11      218.87      158.82      9.37 o 
   1   2  11     2799.60     2853.89     28.39 o 
   2   2  11    13070.71    14049.72    131.90 o 
   3   2  11      911.32      975.26     16.18 o 
   4   2  11     3846.26     4187.92     33.71 o 
   5   2  11     2275.24     2404.66     25.82 o 
   6   2  11      328.33      352.68     10.31 o 
   7   2  11       93.53       90.61      7.76 o 
   8   2  11     1711.69     1746.04     23.98 o 
   9   2  11     1946.05     1819.73     38.09 o 
  10   2  11      778.41      715.38     24.30 o 
  11   2  11      708.03      700.92     23.36 o 
  12   2  11      396.21      385.51     30.41 o 
  13   2  11      309.30      324.30     28.02 o 
  14   2  11      342.08      317.02     31.07 o 
  15   2  11       22.85       38.68     17.59 o 
   0   3  11     2154.64     2432.46     36.30 o 
   1   3  11      580.78      558.55     13.55 o 
   2   3  11      490.43      532.32      5.19 o 
   3   3  11     3592.77     3585.40     42.42 o 
   4   3  11      598.52      638.55     10.27 o 
   5   3  11     2118.01     2364.99     24.71 o 
   6   3  11        8.15       23.19      3.59 o 
   7   3  11     1004.45     1010.64     16.60 o 
   8   3  11     1023.69     1006.33     14.99 o 
   9   3  11     2864.53     3020.59     41.72 o 
  10   3  11     1358.62     1290.36     40.09 o 
  11   3  11      641.76      574.82     33.00 o 
  12   3  11      643.47      604.36     37.36 o 
  13   3  11       15.30       29.68     10.61 o 
  14   3  11       22.07       27.44      9.37 o 
   0   4  11     1006.67     1069.89     16.96 o 
   1   4  11    12914.66    13352.20    110.72 o 
   2   4  11      553.09      525.77     12.52 o 
   3   4  11     1045.04     1153.66     14.55 o 
   4   4  11      618.22      600.25     11.22 o 
   5   4  11     1966.26     1990.26     25.07 o 
   6   4  11       51.57       56.99      6.34 o 
   7   4  11      282.54      298.83     14.66 o 
   8   4  11      879.40      852.20     15.50 o 
   9   4  11      407.70      447.14     18.41 o 
  10   4  11      997.25      956.60     26.12 o 
  11   4  11      959.41      972.97     30.91 o 
  12   4  11       38.89       28.69      9.05 o 
  13   4  11      119.12      129.35     12.21 o 
  14   4  11      337.02      290.95     32.13 o 
   0   5  11     3139.39     3168.83     45.05 o 
   1   5  11     4830.83     4960.83     46.32 o 
   2   5  11     1338.32     1229.58     16.88 o 
   3   5  11      238.58      254.50      9.64 o 
   4   5  11      434.96      474.60     12.32 o 
   5   5  11      247.73      214.58     11.03 o 
   6   5  11      343.17      342.68     11.74 o 
   7   5  11     2055.50     2082.11     31.59 o 
   8   5  11      412.65      435.72     30.50 o 
   9   5  11      708.72      715.21     30.37 o 
  10   5  11       14.61       26.11      6.81 o 
  11   5  11        2.14       22.86      8.95 o 
  12   5  11      194.62      200.59     19.14 o 
  13   5  11      688.82      619.77     52.11 o 
  14   5  11       86.31       47.11      9.64 o 
   0   6  11     1696.46     1779.46     38.76 o 
   1   6  11      242.05      247.50      9.88 o 
   2   6  11      102.52       81.60      6.05 o 
   3   6  11      843.64      795.42     12.46 o 
   4   6  11      144.28      146.86      9.81 o 
   5   6  11     1072.69     1123.68     18.45 o 
   6   6  11      801.60      814.92     18.54 o 
   7   6  11       94.08       87.72     10.45 o 
   8   6  11      428.48      430.33     19.05 o 
   9   6  11       36.34       35.32      7.16 o 
  10   6  11      443.38      411.78     29.17 o 
  11   6  11       18.00       13.09      8.79 o 
  12   6  11       87.61       87.79     12.38 o 
  13   6  11      422.89      405.89     35.78 o 
  14   6  11      155.22      155.48     18.33 o 
   0   7  11       50.57       57.62      4.84 o 
   1   7  11      178.85      198.89      8.86 o 
   2   7  11       99.54      107.19      8.68 o 
   3   7  11     2542.27     2529.08     26.87 o 
   4   7  11     1284.94     1248.86     18.66 o 
   5   7  11     2535.37     2511.27     41.92 o 
   6   7  11     2373.63     2478.90     27.52 o 
   7   7  11      272.12      290.62     20.10 o 
   8   7  11       24.52       31.24      7.44 o 
   9   7  11       27.18       43.72      7.52 o 
  10   7  11      133.60      147.19     11.58 o 
  11   7  11        0.85       31.36      8.23 o 
  12   7  11      572.74      559.45     43.51 o 
  13   7  11       26.43       33.99      9.56 o 
  14   7  11      151.20      145.61     23.26 o 
   0   8  11     1457.72     1414.73     28.19 o 
   1   8  11     1943.30     1932.56     22.56 o 
   2   8  11     3216.17     3370.89     34.11 o 
   3   8  11     3314.62     3430.86     37.46 o 
   4   8  11       20.04       14.08      5.29 o 
   5   8  11       73.70       65.69      6.97 o 
   6   8  11     1856.53     1838.85     26.54 o 
   7   8  11      232.30      233.41     18.17 o 
   8   8  11      665.26      656.14     30.71 o 
   9   8  11      432.67      434.24     31.96 o 
  10   8  11       34.71       32.22      7.60 o 
  11   8  11      449.33      501.37     36.26 o 
  12   8  11      291.45      304.84     23.09 o 
  13   8  11       65.72       68.80     10.60 o 
   0   9  11       97.81      105.31     15.88 o 
   1   9  11      470.47      502.09     10.34 o 
   2   9  11     2688.44     2629.96     30.93 o 
   3   9  11      212.16      204.67     16.19 o 
   4   9  11       71.09       45.07      7.06 o 
   5   9  11     1011.95      993.69     17.67 o 
   6   9  11       20.30       11.53      7.13 o 
   7   9  11      657.98      594.26     41.15 o 
   8   9  11      278.03      287.92     25.82 o 
   9   9  11      810.99      850.88     30.19 o 
  10   9  11      426.64      428.60     32.37 o 
  11   9  11      159.75      160.22     16.27 o 
  12   9  11      141.31      144.21     16.10 o 
  13   9  11        3.10       39.32     11.57 o 
   0  10  11      338.98      349.66     13.62 o 
   1  10  11      941.01      885.67     16.29 o 
   2  10  11      285.28      303.59     14.61 o 
   3  10  11     1119.75     1148.47     21.97 o 
   4  10  11      820.64      733.32     14.79 o 
   5  10  11      153.92      137.64     13.27 o 
   6  10  11     1210.50     1231.01     28.47 o 
   7  10  11      311.18      282.13     22.75 o 
   8  10  11      222.05      205.07     18.94 o 
   9  10  11      442.26      453.55     27.95 o 
  10  10  11      182.21      162.51     15.13 o 
  11  10  11        6.47       27.71      8.24 o 
  12  10  11      182.85      187.57     19.39 o 
   0  11  11     2729.24     2738.87     43.76 o 
   1  11  11      571.19      603.66     22.08 o 
   2  11  11     1220.13     1266.87     18.46 o 
   3  11  11      243.55      237.42     17.87 o 
   4  11  11      695.89      698.21     21.06 o 
   5  11  11     1309.16     1229.50     25.22 o 
   6  11  11      205.27      200.04     15.05 o 
   7  11  11      188.24      164.92     13.75 o 
   8  11  11      560.44      555.70     38.11 o 
   9  11  11       98.03      106.23     10.90 o 
  10  11  11       95.25       97.54     13.04 o 
  11  11  11      321.52      304.07     29.19 o 
  12  11  11      686.60      607.79     55.94 o 
   0  12  11      563.67      539.32     22.26 o 
   1  12  11      533.62      558.69     20.61 o 
   2  12  11      649.80      684.60     20.95 o 
   3  12  11       18.03       19.55      5.37 o 
   4  12  11      929.30      918.19     20.01 o 
   5  12  11       41.04       41.03     11.36 o 
   6  12  11      171.53      170.68     13.96 o 
   7  12  11      116.26      116.38     13.55 o 
   8  12  11       76.46       64.85     12.72 o 
   9  12  11       56.57       67.30     11.30 o 
  10  12  11      175.28      204.54     16.97 o 
  11  12  11       76.31       79.94     12.89 o 
   0  13  11      342.50      312.13     32.71 o 
   1  13  11      824.79      781.47     24.99 o 
   2  13  11      589.70      647.87     18.42 o 
   3  13  11       38.70       27.56      7.49 o 
   4  13  11      256.26      257.18     24.55 o 
   5  13  11      659.65      719.20     32.57 o 
   6  13  11      107.86      100.74     12.18 o 
   7  13  11       64.73       79.11     11.14 o 
   8  13  11      148.92      153.80     16.83 o 
   9  13  11        0.35       25.63      9.44 o 
  10  13  11      152.82      184.97     21.18 o 
  11  13  11      416.02      316.62     79.19 o 
   0  14  11       16.65       18.98      7.44 o 
   1  14  11      313.48      329.01     26.59 o 
   2  14  11      438.09      392.09     34.65 o 
   3  14  11      528.48      634.80     38.85 o 
   4  14  11      128.11      117.24     11.29 o 
   5  14  11       64.11       51.98     10.17 o 
   6  14  11      395.89      335.98     31.57 o 
   7  14  11       58.30       55.26      8.85 o 
   8  14  11        9.10       11.69     10.67 o 
   9  14  11       42.51       49.50     11.08 o 
  10  14  11       64.72       75.33     13.29 o 
   0  15  11        5.90        8.24      8.61 o 
   1  15  11      127.14      134.70     12.08 o 
   2  15  11       10.15       26.24      8.25 o 
   3  15  11       94.84      117.36     16.24 o 
   4  15  11       83.32      119.33     13.31 o 
   5  15  11      743.85      789.24     34.94 o 
   6  15  11       33.09       24.16     11.30 o 
   7  15  11       51.54       50.57     11.08 o 
   8  15  11      285.84      292.53     29.85 o 
   9  15  11      242.83      232.66     29.77 o 
   0  16  11        8.78       32.30     12.24 o 
   1  16  11      292.86      285.65     27.88 o 
   2  16  11       16.16       28.91      9.58 o 
   3  16  11      198.30      153.74     23.08 o 
   4  16  11      387.91      400.40     35.51 o 
   5  16  11       53.65       57.54     10.62 o 
   6  16  11      223.69      212.18     23.50 o 
   7  16  11      446.17      447.60     42.07 o 
   8  16  11      103.02       97.64     17.41 o 
   0  17  11        3.58       34.50     15.52 o 
   1  17  11      317.02      377.91     35.42 o 
   2  17  11      164.89      186.20     20.27 o 
   3  17  11      371.05      357.31     41.67 o 
   4  17  11       89.40       90.22     12.93 o 
   5  17  11      284.86      288.80     28.66 o 
   6  17  11       56.96       63.83     11.77 o 
   0  18  11      526.21      515.11     65.02 o 
   1  18  11       46.75       58.84     13.46 o 
   2  18  11       34.76       39.81     10.98 o 
   3  18  11      385.16      379.55     42.70 o 
   4  18  11       87.06       87.64     12.31 o 
   0   0  12        4.08       17.77      3.56 o 
   1   0  12      414.99      414.22      9.67 o 
   2   0  12     1632.53     1608.73     24.34 o 
   3   0  12     2524.34     2497.50     50.03 o 
   4   0  12      224.43      254.13     12.69 o 
   5   0  12        0.16        7.86      3.13 o 
   6   0  12       30.57       55.09      8.07 o 
   7   0  12       91.18      121.76     14.09 o 
   8   0  12      364.95      374.67     27.15 o 
   9   0  12      488.70      489.81     52.51 o 
  10   0  12       59.33       55.11     10.94 o 
  11   0  12       88.29       85.77     17.99 o 
  12   0  12      307.13      348.61     46.95 o 
  13   0  12      560.82      477.66     66.01 o 
  14   0  12       12.38       27.35     29.15 o 
   0   1  12     2749.06     2664.11     42.37 o 
   1   1  12      336.48      283.97      6.20 o 
   2   1  12     1715.20     1667.08     19.18 o 
   3   1  12     1559.11     1679.60     19.27 o 
   4   1  12     1665.68     1766.55     23.06 o 
   5   1  12     3584.72     3762.88     40.12 o 
   6   1  12     1264.38     1294.84     25.05 o 
   7   1  12       21.06       23.63      4.95 o 
   8   1  12       15.70       20.79      5.69 o 
   9   1  12       15.87       26.89      5.36 o 
  10   1  12      648.05      581.45     27.18 o 
  11   1  12     1373.30     1412.68     21.24 o 
  12   1  12       53.88       44.93      6.84 o 
  13   1  12       18.02       19.66      7.22 o 
  14   1  12      159.68      201.94     20.78 o 
   0   2  12      108.79      164.69      8.06 o 
   1   2  12     1413.81     1438.48     20.44 o 
   2   2  12       24.79       20.94      2.67 o 
   3   2  12        8.08       12.24      3.29 o 
   4   2  12      105.88      127.72      9.46 o 
   5   2  12      142.61      138.61     10.37 o 
   6   2  12       70.11       63.25      6.30 o 
   7   2  12      142.66      147.39     10.32 o 
   8   2  12     1108.66     1090.60     18.90 o 
   9   2  12      823.34      886.54     18.77 o 
  10   2  12      751.17      789.37     19.51 o 
  11   2  12      515.06      530.77     25.62 o 
  12   2  12      474.56      417.25     31.17 o 
  13   2  12      136.99      157.13     17.25 o 
  14   2  12      294.29      229.73     31.07 o 
   0   3  12     3707.00     3801.80     36.24 o 
   1   3  12     2036.72     2269.03     27.05 o 
   2   3  12      220.00      212.53      4.91 o 
   3   3  12       24.79       36.84      3.85 o 
   4   3  12      658.36      688.19     10.52 o 
   5   3  12      206.43      198.30      9.25 o 
   6   3  12      499.80      534.95     13.46 o 
   7   3  12      132.60      128.66      9.86 o 
   8   3  12     2784.95     2810.90     35.86 o 
   9   3  12      734.54      705.01     24.96 o 
  10   3  12      835.94      768.46     25.64 o 
  11   3  12      297.83      267.90     20.80 o 
  12   3  12      222.25      181.88     16.34 o 
  13   3  12        6.96       10.68     12.04 o 
  14   3  12       82.21       56.71     12.39 o 
   0   4  12       97.92       64.43      7.10 o 
   1   4  12     1605.85     1669.85     25.50 o 
   2   4  12     1115.65     1190.84     15.84 o 
   3   4  12     2659.93     2860.82     26.98 o 
   4   4  12     1620.93     1748.54     23.24 o 
   5   4  12      231.83      234.56     10.05 o 
   6   4  12     1433.56     1459.70     22.21 o 
   7   4  12      739.36      775.56     14.65 o 
   8   4  12      345.95      386.22     17.15 o 
   9   4  12      954.77      886.79     35.81 o 
  10   4  12      122.68      122.01     13.79 o 
  11   4  12      307.55      285.98     21.64 o 
  12   4  12      397.30      407.87     32.85 o 
  13   4  12      186.48      159.37     17.39 o 
  14   4  12       62.38       73.09     12.35 o 
   0   5  12     3862.46     3916.47     45.62 o 
   1   5  12     1718.12     1702.39     23.51 o 
   2   5  12     1422.44     1416.92     18.93 o 
   3   5  12     3801.78     3978.93     34.98 o 
   4   5  12     1292.52     1240.06     19.66 o 
   5   5  12      388.75      403.31     12.16 o 
   6   5  12      145.57      146.84     10.44 o 
   7   5  12     1601.55     1574.36     22.88 o 
   8   5  12     1011.32      983.51     22.38 o 
   9   5  12      445.91      403.56     27.34 o 
  10   5  12      116.66       89.46     10.35 o 
  11   5  12       79.65       60.79     11.72 o 
  12   5  12      423.04      412.83     36.01 o 
  13   5  12       87.99       64.19     10.71 o 
  14   5  12      755.59      780.70     35.96 o 
   0   6  12      608.38      588.67     16.19 o 
   1   6  12      200.75      213.33      9.61 o 
   2   6  12      145.93      155.10      5.78 o 
   3   6  12     1202.32     1193.20     18.47 o 
   4   6  12     1432.30     1477.53     17.34 o 
   5   6  12      719.63      668.96     16.86 o 
   6   6  12      910.32      857.19     15.63 o 
   7   6  12      431.41      464.87     25.22 o 
   8   6  12      768.77      725.47     19.78 o 
   9   6  12     1542.19     1424.65     38.19 o 
  10   6  12      322.70      263.65     29.36 o 
  11   6  12        2.18       28.82     10.52 o 
  12   6  12      226.71      235.56     22.28 o 
  13   6  12      252.63      257.24     21.23 o 
  14   6  12       38.62       42.52     12.10 o 
   0   7  12     1322.31     1292.07     24.80 o 
   1   7  12      161.39      152.06      6.58 o 
   2   7  12      416.91      404.59     11.44 o 
   3   7  12      272.50      261.66     11.57 o 
   4   7  12       49.98       47.76      6.02 o 
   5   7  12        4.04       16.40      6.50 o 
   6   7  12        2.80       17.25      6.07 o 
   7   7  12     1618.79     1525.81     24.46 o 
   8   7  12      227.24      213.68     15.73 o 
   9   7  12      420.86      381.05     27.08 o 
  10   7  12      160.92      133.63     13.96 o 
  11   7  12       23.44       39.71      9.34 o 
  12   7  12      100.94       85.15     13.47 o 
  13   7  12      147.89      117.85     13.53 o 
   0   8  12      393.37      384.98     21.84 o 
   1   8  12      230.01      210.50     10.10 o 
   2   8  12     1426.01     1483.61     25.11 o 
   3   8  12     1753.29     1812.53     27.54 o 
   4   8  12     1199.42     1217.20     21.03 o 
   5   8  12      936.73      885.11     18.56 o 
   6   8  12     1838.49     1699.39     27.14 o 
   7   8  12       51.71       44.40      8.06 o 
   8   8  12     1842.96     1715.93     33.39 o 
   9   8  12      416.36      434.26     28.65 o 
  10   8  12      277.61      278.71     20.53 o 
  11   8  12      746.26      943.93     40.33 o 
  12   8  12      131.93      160.08     13.29 o 
  13   8  12      343.85      353.39     41.28 o 
   0   9  12     1760.21     1733.36     31.70 o 
   1   9  12      395.60      415.61     20.63 o 
   2   9  12     1063.35     1160.15     21.86 o 
   3   9  12     1072.86     1088.37     20.38 o 
   4   9  12     1443.47     1491.21     23.99 o 
   5   9  12      496.54      500.84     28.59 o 
   6   9  12       88.70       80.93      8.39 o 
   7   9  12      219.92      207.49     15.53 o 
   8   9  12      954.21      978.84     25.45 o 
   9   9  12      606.22      550.40     37.50 o 
  10   9  12      658.47      612.31     44.69 o 
  11   9  12       38.77       39.15      9.62 o 
  12   9  12      147.49      146.09     19.26 o 
  13   9  12      318.95      304.80     38.56 o 
   0  10  12       86.62       49.66      7.80 o 
   1  10  12       87.58      104.94      8.34 o 
   2  10  12        0.54        8.72      4.27 o 
   3  10  12     3584.74     3567.54     44.37 o 
   4  10  12      122.12      127.16     11.25 o 
   5  10  12     1197.58     1130.08     18.24 o 
   6  10  12      209.32      187.65     15.62 o 
   7  10  12      337.75      337.27     25.77 o 
   8  10  12       89.31       61.75      7.22 o 
   9  10  12      602.13      589.98     41.59 o 
  10  10  12      125.25      136.38     14.03 o 
  11  10  12      128.06      107.03     14.39 o 
  12  10  12       42.43       54.97     13.27 o 
   0  11  12       43.25       40.98     10.15 o 
   1  11  12     1754.82     1700.61     25.31 o 
   2  11  12      470.09      404.74     37.84 o 
   3  11  12      832.69      866.16     24.58 o 
   4  11  12      321.34      307.62     23.38 o 
   5  11  12      790.87      741.81     37.31 o 
   6  11  12       99.04      110.53     13.41 o 
   7  11  12      120.95      115.08     12.60 o 
   8  11  12      199.96      181.58     14.42 o 
   9  11  12      114.86      110.75     14.42 o 
  10  11  12      166.59      157.81     14.92 o 
  11  11  12      248.71      208.90     21.36 o 
  12  11  12      122.13      131.06     19.44 o 
   0  12  12       22.90       23.82      8.46 o 
   1  12  12      580.83      549.43     19.37 o 
   2  12  12      546.15      513.59     20.07 o 
   3  12  12      555.49      502.68     30.53 o 
   4  12  12      330.64      391.81     30.83 o 
   5  12  12       88.52       86.98     10.01 o 
   6  12  12      295.42      241.31     20.07 o 
   7  12  12       30.42       32.21      9.93 o 
   8  12  12       92.03       68.19     11.95 o 
   9  12  12      478.06      463.62     41.12 o 
  10  12  12      387.39      417.75     36.35 o 
  11  12  12      148.49      117.05     15.66 o 
   0  13  12      977.34      949.96     36.73 o 
   1  13  12      390.19      408.36     20.75 o 
   2  13  12      677.37      680.98     18.02 o 
   3  13  12      696.24      722.93     28.89 o 
   4  13  12        2.40       29.35      7.33 o 
   5  13  12      437.23      443.98     33.06 o 
   6  13  12       23.86       31.82      7.51 o 
   7  13  12       21.83       30.82      8.30 o 
   8  13  12      240.18      294.63     21.86 o 
   9  13  12      173.60      153.58     15.79 o 
  10  13  12      164.73      171.60     19.45 o 
   0  14  12      236.07      235.40     23.69 o 
   1  14  12        7.92       18.23      6.36 o 
   2  14  12      190.26      176.38     16.58 o 
   3  14  12      182.00      226.00     20.29 o 
   4  14  12       64.98       63.85      9.72 o 
   5  14  12     1335.96     1483.87     41.76 o 
   6  14  12       83.58       78.63     11.57 o 
   7  14  12      275.30      316.38     26.15 o 
   8  14  12       33.72       52.29      8.92 o 
   9  14  12       61.91       56.66      9.32 o 
   0  15  12      109.69       68.38     17.81 o 
   1  15  12      124.18      137.78     15.27 o 
   2  15  12       41.74       24.11      8.00 o 
   3  15  12      146.81      146.58     15.08 o 
   4  15  12      326.28      293.86     27.38 o 
   5  15  12      355.67      338.51     28.93 o 
   6  15  12      144.02      152.69     15.37 o 
   7  15  12      301.19      263.58     26.24 o 
   8  15  12      287.67      291.05     33.94 o 
   0  16  12        4.46        8.46      8.73 o 
   1  16  12      175.31      222.82     21.07 o 
   2  16  12       40.51       31.15      7.90 o 
   3  16  12       15.11       25.23      9.01 o 
   4  16  12      113.59      126.50     18.38 o 
   5  16  12       51.07       53.92     14.68 o 
   6  16  12       44.50       35.43      9.32 o 
   7  16  12       56.86       56.73     11.46 o 
   0  17  12        8.08       27.40     35.18 o 
   1  17  12      235.68      239.93     23.10 o 
   2  17  12      328.78      328.10     36.13 o 
   3  17  12      429.53      405.09     36.07 o 
   4  17  12       92.73      112.58     15.55 o 
   5  17  12      274.91      226.43     25.27 o 
   6  17  12      101.64      111.83     18.19 o 
   0  18  12      739.12      919.90    134.19 o 
   1  18  12        6.34       39.32     13.77 o 
   2  18  12      168.21      172.82     19.16 o 
   3  18  12       66.25       75.72     13.44 o 
   4  18  12       74.26       79.95     18.51 o 
   1   0  13     1294.96     1438.59     34.17 o 
   2   0  13      736.24      649.29     18.10 o 
   3   0  13     4111.32     4450.57     45.16 o 
   4   0  13     7825.26     8245.40     69.73 o 
   5   0  13     1764.18     1817.54     35.67 o 
   6   0  13        9.10       13.31      8.41 o 
   7   0  13     1412.37     1374.51     31.71 o 
   8   0  13     1427.62     1534.02     31.28 o 
   9   0  13      426.09      473.60     52.79 o 
  10   0  13        8.60       13.64      6.78 o 
  11   0  13       22.50       23.10     11.44 o 
  12   0  13        0.59       40.17     15.34 o 
  13   0  13        0.14       14.49     11.57 o 
  14   0  13        8.75       45.15     15.15 o 
   0   1  13     9044.16     9654.51    111.71 o 
   1   1  13     3303.00     3579.54     33.12 o 
   2   1  13     8520.05     8705.98     58.53 o 
   3   1  13      402.82      381.84      7.45 o 
   4   1  13     2612.12     2754.66     25.58 o 
   5   1  13     2191.71     2326.97     26.07 o 
   6   1  13     1830.60     1845.76     25.18 o 
   7   1  13     2958.99     3189.40     29.66 o 
   8   1  13      491.05      495.92     19.39 o 
   9   1  13      195.26      188.33     16.42 o 
  10   1  13       43.47       38.64      7.14 o 
  11   1  13      500.51      538.02     28.39 o 
  12   1  13      693.78      750.44     27.93 o 
  13   1  13      634.05      739.76     38.38 o 
  14   1  13        4.99       25.58     10.12 o 
   0   2  13      968.59     1054.15     17.24 o 
   1   2  13      729.02      805.09     10.70 o 
   2   2  13      575.27      601.81     10.59 o 
   3   2  13      770.10      816.52     16.76 o 
   4   2  13     1764.31     1875.50     22.27 o 
   5   2  13     1840.49     1922.19     21.77 o 
   6   2  13      829.57      816.40     13.81 o 
   7   2  13      364.64      388.05     15.12 o 
   8   2  13      103.69      106.31      9.80 o 
   9   2  13      298.94      300.08     22.02 o 
  10   2  13      209.07      179.70     15.44 o 
  11   2  13       92.57      100.70      9.72 o 
  12   2  13      259.22      285.92     26.41 o 
  13   2  13      287.77      250.78     25.16 o 
  14   2  13       25.09       41.95      9.54 o 
   0   3  13      745.21      733.00     20.35 o 
   1   3  13     3301.72     3503.57     30.92 o 
   2   3  13      703.00      673.01     15.71 o 
   3   3  13     2673.22     2784.09     32.22 o 
   4   3  13     1289.18     1234.43     20.44 o 
   5   3  13      707.22      787.42     15.84 o 
   6   3  13     1303.72     1308.92     22.00 o 
   7   3  13     1303.22     1291.81     17.94 o 
   8   3  13      202.35      167.83     15.65 o 
   9   3  13     1330.37     1435.84     32.54 o 
  10   3  13      356.95      288.27     21.76 o 
  11   3  13       41.45       47.65      8.71 o 
  12   3  13      137.13      172.33     16.21 o 
  13   3  13      108.02      102.00     17.76 o 
  14   3  13      112.44       87.65     13.22 o 
   0   4  13     2335.44     2590.43     44.54 o 
   1   4  13     1057.50     1106.83     15.17 o 
   2   4  13     3306.84     3516.66     29.29 o 
   3   4  13      503.82      566.70      6.86 o 
   4   4  13      270.20      240.09     10.36 o 
   5   4  13      325.03      293.04      9.47 o 
   6   4  13      207.71      215.42     10.12 o 
   7   4  13      670.36      674.34     14.91 o 
   8   4  13      504.49      430.25     31.73 o 
   9   4  13      675.49      569.16     22.76 o 
  10   4  13      582.51      560.35     25.23 o 
  11   4  13      127.15      124.05     12.62 o 
  12   4  13      596.26      579.68     48.85 o 
  13   4  13      296.82      319.52     30.50 o 
  14   4  13      738.96      647.57     55.33 o 
   0   5  13      161.18      176.88     11.65 o 
   1   5  13      433.52      402.01     11.59 o 
   2   5  13      431.78      429.89     10.80 o 
   3   5  13      256.54      247.38     11.37 o 
   4   5  13     1743.33     1796.21     21.95 o 
   5   5  13      105.92       99.13      7.40 o 
   6   5  13       75.99       99.27      9.98 o 
   7   5  13     2098.58     2059.51     29.01 o 
   8   5  13       31.86       38.00      5.92 o 
   9   5  13      740.60      682.48     23.02 o 
  10   5  13      270.67      300.29     20.57 o 
  11   5  13        3.99       28.27      9.14 o 
  12   5  13       82.19       92.41     11.24 o 
  13   5  13      102.03       87.91     12.62 o 
  14   5  13      688.95      608.21     58.92 o 
   0   6  13        5.03       12.93      5.45 o 
   1   6  13     1598.38     1641.41     18.44 o 
   2   6  13       24.21       42.82      4.03 o 
   3   6  13     1556.74     1543.92     21.97 o 
   4   6  13      414.64      393.79     12.82 o 
   5   6  13      264.05      310.30     22.42 o 
   6   6  13      104.28      118.95     10.76 o 
   7   6  13      725.58      714.91     21.14 o 
   8   6  13      349.47      413.31     30.21 o 
   9   6  13       76.66       95.37     12.78 o 
  10   6  13        5.04       18.61      7.56 o 
  11   6  13        0.98        8.88      9.00 o 
  12   6  13       94.33      103.23     12.74 o 
  13   6  13      589.61      637.18     55.22 o 
   0   7  13      612.71      622.17     28.35 o 
   1   7  13       62.87       70.95      6.01 o 
   2   7  13       34.00       38.27      4.03 o 
   3   7  13       39.01       33.45      4.70 o 
   4   7  13      568.98      593.86     17.43 o 
   5   7  13      269.17      319.68     23.36 o 
   6   7  13      106.23      108.09     10.22 o 
   7   7  13      701.05      696.06     15.69 o 
   8   7  13     2009.87     2060.26     37.90 o 
   9   7  13       94.12       83.45     10.40 o 
  10   7  13       64.51       71.14     10.08 o 
  11   7  13      115.91      133.11     14.51 o 
  12   7  13      104.28      122.92     15.20 o 
  13   7  13      151.11      157.71     20.07 o 
   0   8  13     1631.19     1685.79     33.23 o 
   1   8  13      261.74      286.17     11.67 o 
   2   8  13       65.17       82.17      7.76 o 
   3   8  13     2086.29     2047.58     21.66 o 
   4   8  13      964.23     1003.10     19.65 o 
   5   8  13      748.32      718.53     24.62 o 
   6   8  13      746.89      739.76     17.43 o 
   7   8  13      931.77      922.91     25.06 o 
   8   8  13     2350.42     2335.07     42.41 o 
   9   8  13      390.46      419.76     25.92 o 
  10   8  13      368.27      321.60     23.51 o 
  11   8  13      282.64      227.50     22.63 o 
  12   8  13        6.04       19.96      9.35 o 
  13   8  13      284.31      329.27     37.56 o 
   0   9  13      131.43      122.48     16.00 o 
   1   9  13      677.95      689.59     21.81 o 
   2   9  13     5675.88     5724.34     52.52 o 
   3   9  13      763.20      780.65     16.49 o 
   4   9  13    10242.69    10717.58    140.24 o 
   5   9  13     1482.96     1474.77     38.63 o 
   6   9  13      193.57      217.38     15.72 o 
   7   9  13      389.12      361.30     24.52 o 
   8   9  13      925.62      886.98     32.29 o 
   9   9  13      261.53      247.26     20.15 o 
  10   9  13      293.25      303.98     27.07 o 
  11   9  13      159.51      192.80     20.70 o 
  12   9  13      272.85      241.58     28.23 o 
   0  10  13      336.19      328.51     19.42 o 
   1  10  13     3036.82     2994.57     37.81 o 
   2  10  13     1629.62     1609.46     30.64 o 
   3  10  13     1675.36     1710.22     30.21 o 
   4  10  13       70.07       82.47      8.77 o 
   5  10  13     2907.65     2848.16     39.99 o 
   6  10  13       69.83       57.66      6.70 o 
   7  10  13     1766.81     1696.82     43.21 o 
   8  10  13      502.19      443.23     31.99 o 
   9  10  13      634.25      616.54     48.34 o 
  10  10  13       22.58       35.60     10.68 o 
  11  10  13      132.60      113.55     12.84 o 
  12  10  13       19.52        3.67      9.94 o 
   0  11  13     2266.23     2375.17     46.91 o 
   1  11  13     1957.30     2020.01     30.07 o 
   2  11  13     1368.13     1326.40     20.54 o 
   3  11  13      606.19      616.50     23.51 o 
   4  11  13       95.40      105.36     10.52 o 
   5  11  13       28.47       43.87     10.05 o 
   6  11  13      272.05      260.17     21.06 o 
   7  11  13      867.92      842.05     43.83 o 
   8  11  13       55.29       60.85      8.92 o 
   9  11  13      342.20      334.67     27.61 o 
  10  11  13      165.04      156.78     16.52 o 
  11  11  13      300.29      293.34     27.82 o 
   0  12  13        3.93       17.26      8.72 o 
   1  12  13      585.92      546.63     18.36 o 
   2  12  13      532.81      525.67     23.82 o 
   3  12  13      857.98      857.85     23.12 o 
   4  12  13      594.96      646.86     39.04 o 
   5  12  13       63.94       59.92     11.54 o 
   6  12  13      161.25      172.65     15.18 o 
   7  12  13      174.54      179.34     15.89 o 
   8  12  13      475.19      423.74     32.50 o 
   9  12  13      109.77      103.92     11.08 o 
  10  12  13      388.70      362.81     33.09 o 
  11  12  13        8.74       13.95      9.68 o 
   0  13  13        5.65        7.28     11.86 o 
   1  13  13      647.95      607.81     24.29 o 
   2  13  13      218.78      223.16     17.61 o 
   3  13  13      172.23      151.01     16.90 o 
   4  13  13       12.04       36.51      8.62 o 
   5  13  13      132.93      123.26     22.67 o 
   6  13  13      608.22      631.91     46.58 o 
   7  13  13       78.19       75.82     13.05 o 
   8  13  13       26.12       33.20      7.02 o 
   9  13  13      109.07      111.65     14.89 o 
  10  13  13      305.05      285.44     27.01 o 
   0  14  13      593.10      639.29     34.64 o 
   1  14  13      170.79      170.21     15.03 o 
   2  14  13      613.64      660.58     19.75 o 
   3  14  13       21.90       31.28      8.15 o 
   4  14  13      295.37      272.19     25.85 o 
   5  14  13       52.77       39.90      9.81 o 
   6  14  13      271.37      297.93     26.51 o 
   7  14  13       28.71       53.30     10.70 o 
   8  14  13      533.67      468.70     49.03 o 
   9  14  13      227.63      274.72     34.10 o 
   0  15  13      169.47      203.04     30.04 o 
   1  15  13      580.37      650.24     45.96 o 
   2  15  13      382.29      397.51     35.01 o 
   3  15  13      727.90      777.00     35.08 o 
   4  15  13       17.59       25.96      8.12 o 
   5  15  13      153.44      166.17     20.96 o 
   6  15  13        8.20       27.60      9.47 o 
   7  15  13       34.30       41.33     11.00 o 
   8  15  13      115.36      126.51     19.60 o 
   0  16  13       66.30       59.77     17.25 o 
   1  16  13       59.39       48.39     14.24 o 
   2  16  13       52.77       60.06     12.67 o 
   3  16  13       72.77       63.46     10.08 o 
   4  16  13       81.48       68.97     12.07 o 
   5  16  13      170.26      164.51     20.01 o 
   6  16  13       16.26       39.97      9.98 o 
   7  16  13       74.02       87.94     16.88 o 
   0  17  13      183.20      207.83     79.77 o 
   1  17  13       52.05       50.66     10.02 o 
   2  17  13        4.36       16.43      9.67 o 
   3  17  13      198.21      173.20     22.14 o 
   4  17  13      119.47       95.92     19.48 o 
   5  17  13      475.51      503.39     53.15 o 
   0  18  13      266.08      264.83     61.56 o 
   1  18  13       79.58       77.53     20.60 o 
   2  18  13       84.45       57.21     11.97 o 
   3  18  13      279.43      256.95     27.93 o 
   0   0  14       12.08       11.70      7.07 o 
   1   0  14     4934.47     5119.02     65.79 o 
   2   0  14      308.48      350.23     11.62 o 
   3   0  14      373.70      312.91     12.27 o 
   4   0  14     4271.75     4326.69     78.31 o 
   5   0  14       62.28       82.09     13.10 o 
   6   0  14       18.50       31.04      9.23 o 
   7   0  14     4104.03     4281.84     49.57 o 
   8   0  14       18.57       30.18      7.90 o 
   9   0  14      324.55      306.64     33.29 o 
  10   0  14       86.36       78.00     10.48 o 
  11   0  14      298.30      302.46     36.80 o 
  12   0  14      137.40      129.42     18.68 o 
  13   0  14       18.04       40.92     20.36 o 
  14   0  14       69.12       82.01     26.55 o 
   0   1  14      163.52      107.01     12.80 o 
   1   1  14     1429.10     1351.60     16.84 o 
   2   1  14     4323.19     4827.20     39.88 o 
   3   1  14     3655.69     3830.49     36.38 o 
   4   1  14     1125.64     1108.39     16.29 o 
   5   1  14     1330.10     1405.70     17.12 o 
   6   1  14     1135.27     1071.10     18.26 o 
   7   1  14      202.86      202.90     17.82 o 
   8   1  14     2350.70     2335.06     32.48 o 
   9   1  14     1589.72     1724.35     23.40 o 
  10   1  14      400.36      427.23     25.67 o 
  11   1  14       88.76       91.84     10.44 o 
  12   1  14        1.09       23.28      8.43 o 
  13   1  14      117.87      114.55     19.33 o 
  14   1  14       12.33       29.46     12.79 o 
   0   2  14      889.79      990.72     23.67 o 
   1   2  14      288.41      291.50      8.13 o 
   2   2  14     1563.71     1633.75     23.99 o 
   3   2  14     2196.21     2245.23     27.67 o 
   4   2  14      258.40      291.05      9.49 o 
   5   2  14     1330.90     1359.51     16.37 o 
   6   2  14      330.68      377.08     13.82 o 
   7   2  14      636.86      642.37     13.51 o 
   8   2  14     1396.73     1330.82     29.73 o 
   9   2  14      272.03      293.61     20.86 o 
  10   2  14      272.99      276.40     19.25 o 
  11   2  14      396.22      386.61     30.99 o 
  12   2  14       78.79       93.52     11.95 o 
  13   2  14        3.07       15.84      9.27 o 
  14   2  14      190.94      167.53     32.00 o 
   0   3  14        0.07       11.49      4.30 o 
   1   3  14      144.08      189.51     11.51 o 
   2   3  14      338.94      398.45      8.18 o 
   3   3  14      178.33      239.85      8.43 o 
   4   3  14     1552.67     1487.93     17.41 o 
   5   3  14      386.66      438.03     10.58 o 
   6   3  14     1229.75     1288.94     20.67 o 
   7   3  14      725.08      679.81     14.16 o 
   8   3  14       99.68       90.49      7.99 o 
   9   3  14       84.20       67.95      8.33 o 
  10   3  14      817.63      871.45     33.91 o 
  11   3  14      197.26      184.18     15.35 o 
  12   3  14       15.95       35.93     10.58 o 
  13   3  14      113.82      101.46     17.39 o 
  14   3  14      335.01      320.91     34.55 o 
   0   4  14      906.59      924.24     19.25 o 
   1   4  14     4456.39     4958.13     40.26 o 
   2   4  14      504.68      516.91      7.88 o 
   3   4  14      711.86      749.76     15.75 o 
   4   4  14      709.28      708.68     12.07 o 
   5   4  14     1147.76     1169.03     20.46 o 
   6   4  14     1074.80     1064.31     23.27 o 
   7   4  14     4270.84     4335.91     51.57 o 
   8   4  14      894.98      836.44     19.53 o 
   9   4  14     1063.79     1074.07     31.65 o 
  10   4  14      100.74      100.20     10.51 o 
  11   4  14       30.54       37.10      9.51 o 
  12   4  14      549.94      556.88     43.46 o 
  13   4  14      161.08      146.78     21.44 o 
  14   4  14       57.61       54.11     10.73 o 
   0   5  14        4.97        8.61      4.45 o 
   1   5  14      184.72      220.25     10.71 o 
   2   5  14      236.40      266.36      6.58 o 
   3   5  14     1486.99     1510.61     19.85 o 
   4   5  14     1270.92     1175.88     18.82 o 
   5   5  14       76.87       95.84      8.61 o 
   6   5  14       46.86       39.96      5.88 o 
   7   5  14     1653.17     1701.43     27.15 o 
   8   5  14     1005.24     1014.33     19.10 o 
   9   5  14      243.96      300.75     22.67 o 
  10   5  14      277.68      310.99     23.17 o 
  11   5  14       31.99       29.32      6.73 o 
  12   5  14      257.05      299.67     30.83 o 
  13   5  14      134.49      133.39     19.08 o 
  14   5  14      834.39      766.41     70.60 o 
   0   6  14        5.54        5.53      3.02 o 
   1   6  14       80.49       81.24      6.12 o 
   2   6  14       19.63       22.97      4.61 o 
   3   6  14      574.68      634.94     17.52 o 
   4   6  14      253.70      275.76     13.27 o 
   5   6  14       34.42       32.30      4.98 o 
   6   6  14     2640.31     2654.33     32.18 o 
   7   6  14      102.98       94.60      9.25 o 
   8   6  14       54.68       40.91      7.11 o 
   9   6  14       59.48       79.00      9.29 o 
  10   6  14       37.38       38.99     10.06 o 
  11   6  14      732.05      706.71     48.08 o 
  12   6  14       44.08       34.21     11.95 o 
  13   6  14      119.16       77.22     10.91 o 
   0   7  14      421.98      390.57     37.48 o 
   1   7  14      137.95      139.99     10.87 o 
   2   7  14      454.03      464.69     14.77 o 
   3   7  14      700.28      689.24     15.93 o 
   4   7  14     1265.84     1304.86     23.20 o 
   5   7  14       37.29       59.45      6.34 o 
   6   7  14      151.23      171.32     12.48 o 
   7   7  14      251.61      204.47     16.74 o 
   8   7  14      326.49      289.39     21.85 o 
   9   7  14      304.39      277.80     30.41 o 
  10   7  14      141.03      132.38     12.98 o 
  11   7  14        7.68       18.22     10.44 o 
  12   7  14        1.30       28.29      9.03 o 
  13   7  14       42.41       45.15     15.94 o 
   0   8  14      996.33      944.34     24.72 o 
   1   8  14       13.81       26.67      3.63 o 
   2   8  14      715.59      692.44     18.04 o 
   3   8  14       74.05       67.97      6.26 o 
   4   8  14      998.95     1008.44     17.28 o 
   5   8  14      773.80      808.89     16.14 o 
   6   8  14     1057.14     1037.79     19.48 o 
   7   8  14      181.45      177.88     15.96 o 
   8   8  14      285.72      256.64     20.61 o 
   9   8  14      117.26      110.73     11.88 o 
  10   8  14       66.19       79.60     10.70 o 
  11   8  14      522.00      536.46     43.47 o 
  12   8  14        1.06       11.62     10.46 o 
  13   8  14        9.50       26.45     10.99 o 
   0   9  14     2718.70     2740.56     56.93 o 
   1   9  14      588.44      626.32     16.21 o 
   2   9  14      189.99      214.54     16.51 o 
   3   9  14      532.34      515.12     25.31 o 
   4   9  14      932.74      923.04     20.97 o 
   5   9  14     1171.61     1122.19     21.89 o 
   6   9  14       70.33       72.23      9.06 o 
   7   9  14      282.79      266.14     20.60 o 
   8   9  14      298.45      290.73     22.85 o 
   9   9  14      372.48      373.37     25.40 o 
  10   9  14       83.66       87.50     12.33 o 
  11   9  14      436.38      415.08     37.27 o 
  12   9  14      107.68       92.80     13.52 o 
   0  10  14       72.54       66.09     10.79 o 
   1  10  14     1161.58     1160.14     25.19 o 
   2  10  14      243.01      218.56     16.55 o 
   3  10  14      605.06      629.68     23.15 o 
   4  10  14      196.43      164.63     14.42 o 
   5  10  14      726.21      695.19     28.93 o 
   6  10  14      451.08      450.57     35.23 o 
   7  10  14      776.37      751.61     52.48 o 
   8  10  14      864.57      878.25     35.35 o 
   9  10  14      188.43      177.36     15.18 o 
  10  10  14        0.63       24.18     11.77 o 
  11  10  14      752.96      851.50     50.02 o 
  12  10  14       51.01       50.55      8.74 o 
   0  11  14     2852.69     2655.03     45.91 o 
   1  11  14     1081.67     1003.44     16.09 o 
   2  11  14      203.73      179.17     15.15 o 
   3  11  14      748.05      821.73     25.98 o 
   4  11  14       45.11       40.49      7.87 o 
   5  11  14      134.97      140.02     15.33 o 
   6  11  14      436.96      448.62     28.76 o 
   7  11  14      453.84      449.80     36.06 o 
   8  11  14      206.83      216.25     18.82 o 
   9  11  14       33.25       25.75      7.72 o 
  10  11  14        6.79       16.35      8.42 o 
  11  11  14       15.40       37.20     11.51 o 
   0  12  14      947.12      935.75     20.72 o 
   1  12  14       95.97       88.91     12.46 o 
   2  12  14     1519.53     1503.44     29.36 o 
   3  12  14      181.84      144.66     13.70 o 
   4  12  14      288.09      299.71     26.21 o 
   5  12  14      150.74      143.64     12.52 o 
   6  12  14      126.85      123.45     18.90 o 
   7  12  14       43.63       58.03     11.79 o 
   8  12  14      173.85      161.29     17.56 o 
   9  12  14       49.31       57.43     10.47 o 
  10  12  14      362.68      367.26     37.37 o 
  11  12  14      215.91      247.79     40.39 o 
   0  13  14        5.60       11.50      7.46 o 
   1  13  14      138.73      118.74     11.32 o 
   2  13  14      559.81      504.74     19.18 o 
   3  13  14      152.96      124.91     13.32 o 
   4  13  14       54.60       52.95      8.93 o 
   5  13  14      491.45      426.95     35.57 o 
   6  13  14      312.59      375.03     26.40 o 
   7  13  14      202.42      239.91     19.30 o 
   8  13  14       24.69       25.33      6.54 o 
   9  13  14       55.00       65.70     12.34 o 
  10  13  14       59.16       66.86     11.91 o 
   0  14  14      873.23      873.21     41.60 o 
   1  14  14      162.93      143.42     17.49 o 
   2  14  14      169.35      153.01     16.14 o 
   3  14  14      205.83      208.75     22.96 o 
   4  14  14      272.52      286.65     24.06 o 
   5  14  14      308.56      329.23     31.18 o 
   6  14  14      197.73      223.21     18.69 o 
   7  14  14       58.76       70.67     10.79 o 
   8  14  14        3.88       25.74     12.07 o 
   9  14  14      100.83       57.83     19.38 o 
   0  15  14        0.21       16.87     11.58 o 
   1  15  14      110.40      106.55     15.34 o 
   2  15  14      137.80      123.76     15.22 o 
   3  15  14        8.83       25.94      8.89 o 
   4  15  14      220.94      210.16     19.90 o 
   5  15  14       21.36       29.02      8.74 o 
   6  15  14      113.84      119.16     18.51 o 
   7  15  14       90.14       94.71     14.81 o 
   8  15  14       54.57       39.05     13.73 o 
   0  16  14      125.92      118.87     31.22 o 
   1  16  14      227.12      234.88     23.89 o 
   2  16  14      126.44      146.17     15.98 o 
   3  16  14       87.59      101.90     13.58 o 
   4  16  14      201.00      176.21     17.48 o 
   5  16  14      191.60      215.12     22.53 o 
   6  16  14       98.39       88.81     12.91 o 
   7  16  14      137.28      116.21     17.08 o 
   0  17  14       56.38       98.57     19.58 o 
   1  17  14       20.74       28.90     12.74 o 
   2  17  14        4.07       10.68     10.01 o 
   3  17  14      381.77      397.38     53.08 o 
   4  17  14      295.80      270.64     27.95 o 
   5  17  14        5.84       25.73      9.13 o 
   0  18  14       23.02       44.13     25.99 o 
   1  18  14      150.69      158.54     19.12 o 
   2  18  14      111.22      111.09     23.89 o 
   1   0  15        0.90        6.68      3.27 o 
   2   0  15        1.60        3.48      3.43 o 
   3   0  15      987.33     1040.62     20.44 o 
   4   0  15        0.09       -5.03      8.71 o 
   5   0  15       52.83       63.25     10.79 o 
   6   0  15       52.78       74.64     10.02 o 
   7   0  15     1048.55     1003.73     44.37 o 
   8   0  15      926.52      847.53     31.10 o 
   9   0  15        7.71       14.32      8.04 o 
  10   0  15      543.24      589.65     41.72 o 
  11   0  15      130.58      121.84     14.84 o 
  12   0  15       49.20       43.22     14.28 o 
  13   0  15      723.28      681.17     86.23 o 
  14   0  15       60.50       35.78     40.00 o 
   0   1  15     2234.56     2171.97     37.41 o 
   1   1  15     2431.14     2450.57     24.58 o 
   2   1  15      427.55      452.55     10.56 o 
   3   1  15     1010.37     1062.97     14.97 o 
   4   1  15      399.40      408.80     13.97 o 
   5   1  15     2689.34     2663.70     31.11 o 
   6   1  15     1147.24     1139.31     24.41 o 
   7   1  15     5357.87     5619.61     58.13 o 
   8   1  15      418.62      428.32     23.04 o 
   9   1  15      123.98      116.60     10.68 o 
  10   1  15        6.90       23.77      5.85 o 
  11   1  15      136.65      132.50     16.35 o 
  12   1  15       37.25       51.63      9.14 o 
  13   1  15       82.34       94.64     17.74 o 
  14   1  15       27.37       27.93     10.73 o 
   0   2  15     5368.01     5591.36     63.36 o 
   1   2  15      424.96      459.58      8.09 o 
   2   2  15     1699.51     1804.53     21.80 o 
   3   2  15      520.15      541.68      9.15 o 
   4   2  15     4228.83     4337.97     48.87 o 
   5   2  15      208.63      201.54      9.64 o 
   6   2  15      999.21     1004.68     16.36 o 
   7   2  15      474.36      492.28     14.14 o 
   8   2  15      102.03      113.77     11.81 o 
   9   2  15      825.50      692.23     23.87 o 
  10   2  15      543.61      519.10     35.87 o 
  11   2  15      193.00      212.41     17.41 o 
  12   2  15       11.16       15.86     11.23 o 
  13   2  15       97.05       96.70     16.26 o 
  14   2  15        0.29       12.75      9.12 o 
   0   3  15      267.87      277.60     10.67 o 
   1   3  15      296.12      294.32      6.48 o 
   2   3  15       40.74       37.17      3.55 o 
   3   3  15      275.36      309.19      7.35 o 
   4   3  15     2195.84     2162.13     25.74 o 
   5   3  15      227.88      200.29     13.65 o 
   6   3  15      565.58      605.45     12.32 o 
   7   3  15      719.73      739.12     20.23 o 
   8   3  15      658.25      689.72     22.75 o 
   9   3  15     1125.05     1140.80     25.20 o 
  10   3  15       23.51       29.55      8.79 o 
  11   3  15       83.28       65.45     10.38 o 
  12   3  15       50.61       48.10     11.22 o 
  13   3  15      744.53      818.36     49.95 o 
  14   3  15       51.76       50.31     14.77 o 
   0   4  15      176.24      213.66     17.96 o 
   1   4  15      270.47      262.25      9.21 o 
   2   4  15      613.33      561.23     12.00 o 
   3   4  15      141.34      138.74     10.45 o 
   4   4  15      179.37      176.32     13.44 o 
   5   4  15      737.39      737.80     15.14 o 
   6   4  15     1189.02     1212.89     17.56 o 
   7   4  15     1355.59     1407.58     31.10 o 
   8   4  15     1040.64     1062.08     33.17 o 
   9   4  15      496.66      612.11     31.45 o 
  10   4  15      135.66      137.58     12.16 o 
  11   4  15       50.40       49.53      8.71 o 
  12   4  15      276.71      308.60     27.33 o 
  13   4  15      362.14      360.90     35.78 o 
  14   4  15       55.12       69.50     18.80 o 
   0   5  15      429.66      445.03     10.01 o 
   1   5  15     1083.58     1021.34     15.89 o 
   2   5  15      278.17      279.14      9.32 o 
   3   5  15      750.65      706.66     17.32 o 
   4   5  15     2835.17     2850.88     33.60 o 
   5   5  15     1459.92     1444.57     21.92 o 
   6   5  15     1079.43     1050.85     16.50 o 
   7   5  15      195.25      176.13     14.56 o 
   8   5  15      583.54      541.72     25.35 o 
   9   5  15       74.84       83.63     10.88 o 
  10   5  15       78.14       76.65      9.97 o 
  11   5  15      163.45      144.38     17.09 o 
  12   5  15       16.48       24.30     11.38 o 
  13   5  15        4.84        9.91     11.00 o 
   0   6  15      117.33      127.97     13.01 o 
   1   6  15     1080.94     1137.37     19.76 o 
   2   6  15      351.49      351.41     13.33 o 
   3   6  15      463.07      442.13     13.61 o 
   4   6  15     1544.71     1572.27     19.55 o 
   5   6  15     1562.49     1541.01     21.94 o 
   6   6  15     1404.59     1256.43     15.59 o 
   7   6  15      591.44      559.97     34.06 o 
   8   6  15      280.89      292.17     23.69 o 
   9   6  15       51.91       35.24      7.30 o 
  10   6  15      431.79      480.63     35.78 o 
  11   6  15      119.44      109.88     12.91 o 
  12   6  15       57.25       49.17     10.99 o 
  13   6  15       55.08       52.91     11.38 o 
   0   7  15      509.07      585.96     16.82 o 
   1   7  15      330.28      309.28     12.47 o 
   2   7  15      604.22      581.94     19.42 o 
   3   7  15      102.51       88.11      8.12 o 
   4   7  15      675.10      748.47     18.19 o 
   5   7  15     1010.82      958.03     18.54 o 
   6   7  15      113.01      117.82     14.13 o 
   7   7  15      434.08      448.21     24.98 o 
   8   7  15      197.54      213.17     16.52 o 
   9   7  15     1705.29     1666.09     40.70 o 
  10   7  15       51.45       80.33     13.59 o 
  11   7  15      205.72      193.43     20.29 o 
  12   7  15       11.24       13.46     10.22 o 
  13   7  15       48.02       54.71     12.78 o 
   0   8  15      709.43      674.96     16.61 o 
   1   8  15      199.54      182.12     12.38 o 
   2   8  15     1233.32     1208.45     18.71 o 
   3   8  15      622.74      649.67     18.57 o 
   4   8  15       15.57       23.18      6.43 o 
   5   8  15      509.15      572.66     21.66 o 
   6   8  15      553.11      589.62     28.28 o 
   7   8  15     1248.92     1108.38     41.49 o 
   8   8  15      135.87      135.57     16.05 o 
   9   8  15       22.36       20.40     10.41 o 
  10   8  15       84.47       73.17     13.65 o 
  11   8  15      630.09      633.84     54.39 o 
  12   8  15      261.84      278.34     27.62 o 
   0   9  15      880.45      881.30     29.30 o 
   1   9  15      464.66      468.93     15.72 o 
   2   9  15      655.35      619.67     18.45 o 
   3   9  15      280.87      243.61     18.99 o 
   4   9  15      495.62      503.43     37.33 o 
   5   9  15      417.45      336.39     20.94 o 
   6   9  15      308.46      328.58     23.29 o 
   7   9  15      297.48      256.33     19.25 o 
   8   9  15      733.19      740.38     26.94 o 
   9   9  15       38.25       35.30      9.73 o 
  10   9  15        0.50        9.09     12.47 o 
  11   9  15       89.06       84.14     11.04 o 
  12   9  15      239.71      203.03     22.76 o 
   0  10  15      363.39      372.56     34.66 o 
   1  10  15      372.73      337.66     23.55 o 
   2  10  15     1223.29     1231.04     22.60 o 
   3  10  15     1601.23     1605.10     25.86 o 
   4  10  15      204.26      211.71     18.10 o 
   5  10  15      413.04      405.78     29.79 o 
   6  10  15      238.89      273.87     20.27 o 
   7  10  15      704.90      649.26     45.70 o 
   8  10  15      111.30      108.12     11.56 o 
   9  10  15      139.89      129.37     14.65 o 
  10  10  15       75.85       92.62     14.49 o 
  11  10  15       87.11      105.82     14.64 o 
   0  11  15      174.81      175.88     23.10 o 
   1  11  15     1162.58     1151.33     24.46 o 
   2  11  15     1332.85     1372.70     33.65 o 
   3  11  15      115.02      100.69     11.26 o 
   4  11  15     1386.16     1373.82     33.21 o 
   5  11  15        3.06       10.30      7.53 o 
   6  11  15       64.50       83.96     11.79 o 
   7  11  15      726.38      772.63     39.98 o 
   8  11  15       27.80       35.24      7.89 o 
   9  11  15       60.80       64.92     10.70 o 
  10  11  15       88.75      105.37     17.03 o 
  11  11  15       37.32       40.10     13.31 o 
   0  12  15     2852.48     3024.47     73.09 o 
   1  12  15      959.59      934.28     21.46 o 
   2  12  15      379.08      321.23     26.70 o 
   3  12  15      354.49      340.40     26.29 o 
   4  12  15       28.40       32.98      8.60 o 
   5  12  15      666.28      637.44     46.13 o 
   6  12  15      214.22      210.58     17.78 o 
   7  12  15      288.71      306.76     24.27 o 
   8  12  15       17.15       23.57     10.68 o 
   9  12  15       21.04       35.72     12.15 o 
  10  12  15      472.96      421.79     42.32 o 
   0  13  15      332.54      292.26     38.32 o 
   1  13  15       21.62       38.40      8.36 o 
   2  13  15      656.43      695.86     24.59 o 
   3  13  15      845.61      857.87     38.16 o 
   4  13  15       47.17       59.04     10.77 o 
   5  13  15      554.82      510.81     41.70 o 
   6  13  15       94.43       92.02     13.52 o 
   7  13  15      141.01      138.31     18.79 o 
   8  13  15      158.57      175.50     19.50 o 
   9  13  15      111.55      100.79     18.70 o 
   0  14  15       32.74       42.72     16.05 o 
   1  14  15       73.75       69.01     13.90 o 
   2  14  15      198.91      167.91     16.65 o 
   3  14  15      142.97      125.71     14.84 o 
   4  14  15       27.30       51.30      9.28 o 
   5  14  15      284.11      299.38     28.89 o 
   6  14  15      123.45      114.55     12.89 o 
   7  14  15       61.08       68.51     12.55 o 
   8  14  15       88.13       77.82     14.74 o 
   9  14  15      226.98      270.62     32.48 o 
   0  15  15      247.32      280.97     43.15 o 
   1  15  15      450.59      487.90     45.12 o 
   2  15  15      283.09      285.77     26.23 o 
   3  15  15      210.53      200.85     20.27 o 
   4  15  15      199.66      203.81     19.75 o 
   5  15  15      323.27      323.42     29.53 o 
   6  15  15      100.44       97.66     13.70 o 
   7  15  15       68.51       58.86     10.21 o 
   0  16  15       32.01       45.88     14.19 o 
   1  16  15      164.13      192.29     22.26 o 
   2  16  15      914.77      991.18     71.63 o 
   3  16  15       70.79       78.04     13.39 o 
   4  16  15      812.80      857.89     39.44 o 
   5  16  15      330.31      354.00     33.91 o 
   6  16  15      370.98      364.83     35.54 o 
   0  17  15       35.78       30.67     18.84 o 
   1  17  15      507.64      572.56     56.94 o 
   2  17  15      189.17      192.59     27.20 o 
   3  17  15      151.13      176.96     23.06 o 
   4  17  15       97.49       97.85     14.66 o 
   0  18  15      285.62      198.13     47.10 o 
   0   0  16     1034.18     1072.03     29.52 o 
   1   0  16     1761.44     1901.64     42.18 o 
   2   0  16      542.94      567.92     20.31 o 
   3   0  16       46.30       41.63      9.13 o 
   4   0  16      828.30      843.10     24.14 o 
   5   0  16     1233.62     1209.66     27.36 o 
   6   0  16      366.68      368.68     19.51 o 
   7   0  16      167.97      157.09     20.66 o 
   8   0  16      531.24      466.95     47.58 o 
   9   0  16      190.50      218.26     26.15 o 
  10   0  16        2.62       27.43      9.94 o 
  11   0  16        0.36       18.83      7.81 o 
  12   0  16        7.76       41.79     16.82 o 
  13   0  16      197.64      179.83     30.63 o 
  14   0  16      434.92      493.43     93.10 o 
   0   1  16     4472.20     4544.52     52.93 o 
   1   1  16     4401.68     4362.03     43.35 o 
   2   1  16      749.74      776.82     13.60 o 
   3   1  16     2401.35     2424.81     34.35 o 
   4   1  16      233.49      222.91     17.00 o 
   5   1  16      279.72      265.35     19.37 o 
   6   1  16       48.59       38.57      5.83 o 
   7   1  16      930.67      862.74     17.98 o 
   8   1  16      375.30      350.96     21.21 o 
   9   1  16      530.51      604.55     24.26 o 
  10   1  16        5.36       15.43      8.15 o 
  11   1  16       15.92       19.15      7.09 o 
  12   1  16      292.12      309.03     26.19 o 
  13   1  16       28.80       53.92     14.12 o 
  14   1  16       41.69       54.77     15.99 o 
   0   2  16     2938.06     3082.34     38.29 o 
   1   2  16      903.21      926.78     14.20 o 
   2   2  16     1722.18     1740.68     18.93 o 
   3   2  16      444.17      442.80     11.18 o 
   4   2  16     1004.61     1056.20     17.65 o 
   5   2  16      424.55      392.97     21.97 o 
   6   2  16     1172.30     1179.03     25.92 o 
   7   2  16     1214.61     1179.04     18.21 o 
   8   2  16      454.67      434.74     29.93 o 
   9   2  16      124.20      146.86     13.72 o 
  10   2  16       14.42       31.39      7.79 o 
  11   2  16      206.90      212.89     18.23 o 
  12   2  16      335.92      347.36     30.85 o 
  13   2  16      275.36      305.46     29.07 o 
  14   2  16       89.36       71.59     20.94 o 
   0   3  16     1366.84     1403.85     24.96 o 
   1   3  16     1423.24     1407.37     14.37 o 
   2   3  16     1263.88     1288.24     23.31 o 
   3   3  16      291.49      324.20     14.70 o 
   4   3  16        8.44       13.11      3.40 o 
   5   3  16      534.00      453.11     13.06 o 
   6   3  16      204.63      228.31     16.50 o 
   7   3  16     3693.57     3596.89     49.82 o 
   8   3  16      370.33      308.69     24.35 o 
   9   3  16     1336.00     1311.66     28.32 o 
  10   3  16       19.38       25.60      9.19 o 
  11   3  16       96.83       96.77     11.07 o 
  12   3  16       15.55       29.33     10.98 o 
  13   3  16      122.45      133.66     24.00 o 
   0   4  16     1302.71     1368.69     18.51 o 
   1   4  16       33.79       34.32      4.34 o 
   2   4  16      521.95      509.64     15.14 o 
   3   4  16      424.55      451.23     15.17 o 
   4   4  16     1060.47     1104.57     17.50 o 
   5   4  16      345.15      346.08     15.77 o 
   6   4  16      286.86      347.84     24.55 o 
   7   4  16      686.89      677.77     19.92 o 
   8   4  16      312.91      336.31     27.78 o 
   9   4  16       75.04       89.83      9.78 o 
  10   4  16       38.91       42.15      9.44 o 
  11   4  16       26.09       21.63      9.02 o 
  12   4  16      384.11      422.20     33.49 o 
  13   4  16        4.33       21.98      9.34 o 
   0   5  16      126.97      154.06     14.16 o 
   1   5  16      912.93      891.73     15.37 o 
   2   5  16      385.58      374.12     11.28 o 
   3   5  16      478.56      512.35     11.27 o 
   4   5  16     1783.09     1789.97     21.06 o 
   5   5  16      322.49      361.22     14.75 o 
   6   5  16      819.83      809.75     21.82 o 
   7   5  16      113.02      109.00     11.07 o 
   8   5  16      335.67      435.73     33.87 o 
   9   5  16      563.64      586.03     23.80 o 
  10   5  16      431.29      472.82     35.66 o 
  11   5  16       38.29       39.61      7.40 o 
  12   5  16      529.63      480.75     37.11 o 
  13   5  16      227.77      239.68     28.56 o 
   0   6  16        0.70       15.71      9.24 o 
   1   6  16      208.01      235.90     10.04 o 
   2   6  16      406.85      442.71     21.30 o 
   3   6  16      143.72      158.46      9.95 o 
   4   6  16     1893.31     1922.33     28.49 o 
   5   6  16      281.11      282.70     18.55 o 
   6   6  16       11.07        5.60      4.92 o 
   7   6  16      346.14      338.53     25.74 o 
   8   6  16      715.14      647.25     23.00 o 
   9   6  16       46.35       43.63      8.68 o 
  10   6  16       45.50       47.36      9.00 o 
  11   6  16      604.68      560.48     49.33 o 
  12   6  16      196.78      195.92     18.12 o 
  13   6  16      109.42       91.71     12.88 o 
   0   7  16      326.34      320.04     20.70 o 
   1   7  16      415.73      411.23     26.74 o 
   2   7  16      178.79      195.77     15.53 o 
   3   7  16      453.48      429.22     15.31 o 
   4   7  16     2111.81     2065.08     34.82 o 
   5   7  16      348.53      363.03     24.50 o 
   6   7  16      322.86      316.49     21.47 o 
   7   7  16      570.26      607.29     27.56 o 
   8   7  16      323.54      293.66     23.71 o 
   9   7  16     1009.37     1108.49     48.04 o 
  10   7  16      110.29       88.30     15.12 o 
  11   7  16      210.65      191.81     19.70 o 
  12   7  16       45.57       54.78     11.56 o 
  13   7  16       63.36       52.15     40.57 o 
   0   8  16       60.32       63.69      8.90 o 
   1   8  16      348.17      320.47     22.98 o 
   2   8  16      151.65      140.10     11.55 o 
   3   8  16      316.99      255.54     17.99 o 
   4   8  16     1850.63     1743.72     32.28 o 
   5   8  16      810.20      828.84     24.53 o 
   6   8  16      672.11      656.06     18.33 o 
   7   8  16      493.52      465.58     24.86 o 
   8   8  16      336.78      403.12     33.43 o 
   9   8  16      120.62      113.98     13.90 o 
  10   8  16      773.96      805.18     40.15 o 
  11   8  16        1.10       14.72      9.24 o 
  12   8  16      237.95      278.70     30.13 o 
   0   9  16      176.80      201.60     19.17 o 
   1   9  16      361.38      379.52     26.75 o 
   2   9  16      994.33     1039.60     40.70 o 
   3   9  16      234.11      260.90     19.25 o 
   4   9  16      267.72      265.54     19.49 o 
   5   9  16      218.03      190.01     15.38 o 
   6   9  16       43.57       43.78      7.81 o 
   7   9  16       26.68       36.31      6.61 o 
   8   9  16      199.62      230.24     18.14 o 
   9   9  16      132.77      143.00     17.03 o 
  10   9  16      148.10      172.97     19.30 o 
  11   9  16      211.53      236.43     25.90 o 
  12   9  16       27.37       45.02     10.66 o 
   0  10  16       51.04       47.15      7.73 o 
   1  10  16      378.16      326.89     26.56 o 
   2  10  16      724.46      653.56     47.24 o 
   3  10  16      967.88     1019.25     28.81 o 
   4  10  16      495.74      510.58     36.59 o 
   5  10  16      112.79       90.45     11.27 o 
   6  10  16      131.79      138.48     15.44 o 
   7  10  16      605.15      548.48     37.66 o 
   8  10  16       80.10       87.74     11.03 o 
   9  10  16       12.35       23.55     12.83 o 
  10  10  16      502.86      497.32     45.78 o 
  11  10  16      255.50      247.49     29.12 o 
   0  11  16     1478.87     1468.48     45.36 o 
   1  11  16      401.00      453.37     24.68 o 
   2  11  16     1307.36     1276.98     29.67 o 
   3  11  16      706.11      668.91     30.72 o 
   4  11  16      128.43      135.03     12.24 o 
   5  11  16      292.14      275.61     25.48 o 
   6  11  16      100.80       96.63     12.34 o 
   7  11  16      824.16      923.22     44.37 o 
   8  11  16       59.98       53.29      9.18 o 
   9  11  16        4.11       22.66     10.25 o 
  10  11  16       75.86       80.54     18.09 o 
  11  11  16       72.67       52.93     15.54 o 
   0  12  16      302.51      265.40     34.02 o 
   1  12  16      720.06      782.25     21.25 o 
   2  12  16      229.62      241.58     18.32 o 
   3  12  16      190.65      144.96     12.84 o 
   4  12  16       93.62       92.99     12.42 o 
   5  12  16      931.16     1020.13     39.27 o 
   6  12  16      619.27      619.71     35.93 o 
   7  12  16      410.76      444.41     34.60 o 
   8  12  16      136.97      152.90     13.93 o 
   9  12  16        9.13       39.33      9.39 o 
  10  12  16      139.64      161.39     27.49 o 
   0  13  16      265.14      237.77     34.30 o 
   1  13  16      476.24      457.33     37.84 o 
   2  13  16       95.81      102.46     11.69 o 
   3  13  16      585.94      590.28     27.26 o 
   4  13  16       15.55       29.81      7.17 o 
   5  13  16      223.31      223.46     19.03 o 
   6  13  16      289.60      288.05     29.98 o 
   7  13  16      119.24      102.38     12.97 o 
   8  13  16        0.60        9.80     10.98 o 
   9  13  16      169.47      171.66     20.13 o 
   0  14  16      107.92       86.32     19.51 o 
   1  14  16      758.15      841.36     39.61 o 
   2  14  16      442.95      433.87     23.51 o 
   3  14  16      142.90      133.11     14.98 o 
   4  14  16      628.07      669.20     53.20 o 
   5  14  16      349.47      352.98     30.65 o 
   6  14  16       59.22       62.24      9.50 o 
   7  14  16      359.17      377.60     29.68 o 
   8  14  16       28.94       41.55      9.78 o 
   0  15  16       27.36       69.62     17.31 o 
   1  15  16      147.72      132.17     22.08 o 
   2  15  16      154.19      164.89     19.30 o 
   3  15  16       50.37       58.89     12.07 o 
   4  15  16       14.58       33.06      9.64 o 
   5  15  16      262.51      243.89     22.35 o 
   6  15  16      471.06      449.51     43.60 o 
   7  15  16      736.53      894.11     52.17 o 
   0  16  16      505.97      439.41     73.37 o 
   1  16  16       41.88       31.67     10.80 o 
   2  16  16      505.79      503.96     63.43 o 
   3  16  16      165.69      144.01     17.50 o 
   4  16  16      311.67      305.50     31.60 o 
   5  16  16      231.17      199.22     21.28 o 
   6  16  16        5.40       26.06     11.99 o 
   0  17  16      189.36      208.39     46.53 o 
   1  17  16      149.68      177.80     21.12 o 
   2  17  16      120.07      145.84     20.31 o 
   3  17  16      263.53      260.21     32.29 o 
   4  17  16        7.07       21.45     10.46 o 
   1   0  17       43.68       53.34     11.31 o 
   2   0  17     4900.64     5195.80    126.39 o 
   3   0  17      294.84      326.95     21.75 o 
   4   0  17      414.85      403.41     40.89 o 
   5   0  17      511.40      480.75     21.45 o 
   6   0  17     1368.89     1333.39     25.08 o 
   7   0  17     1936.65     1803.95     37.69 o 
   8   0  17     3802.93     3928.87     59.36 o 
   9   0  17      807.82      801.01     24.41 o 
  10   0  17        1.05       17.09     10.17 o 
  11   0  17       13.42       24.92     22.54 o 
  12   0  17        0.92       19.78     15.09 o 
  13   0  17       66.98       35.48     18.44 o 
   0   1  17      175.28      172.69     19.45 o 
   1   1  17     2539.35     2469.18     27.26 o 
   2   1  17     1028.27     1030.12     14.86 o 
   3   1  17     1767.41     1799.05     22.16 o 
   4   1  17     4104.89     4101.62     44.91 o 
   5   1  17      447.33      465.22     13.41 o 
   6   1  17     2914.06     2963.30     33.20 o 
   7   1  17     1879.94     1848.18     27.92 o 
   8   1  17     1027.65     1059.82     25.61 o 
   9   1  17      623.59      564.93     35.24 o 
  10   1  17       44.59       39.59      8.72 o 
  11   1  17      159.83      147.92     14.94 o 
  12   1  17      361.25      367.00     36.01 o 
  13   1  17      107.05       80.60     14.43 o 
   0   2  17      780.18      788.44     22.15 o 
   1   2  17     1185.56     1283.22     27.55 o 
   2   2  17      726.46      760.39     15.82 o 
   3   2  17     1606.85     1662.33     26.40 o 
   4   2  17      337.91      318.15     13.54 o 
   5   2  17      137.38      119.61     10.25 o 
   6   2  17      487.01      459.41     14.99 o 
   7   2  17     1234.64     1283.86     25.32 o 
   8   2  17      803.77      858.54     22.25 o 
   9   2  17       10.54       17.74      6.80 o 
  10   2  17      139.59      127.35     12.81 o 
  11   2  17      161.91      170.06     15.56 o 
  12   2  17      441.36      432.14     43.31 o 
  13   2  17      216.37      217.65     22.55 o 
   0   3  17      505.48      491.92     22.01 o 
   1   3  17      211.52      235.73     10.52 o 
   2   3  17       26.27       24.61      4.59 o 
   3   3  17      916.79      892.96     23.21 o 
   4   3  17     1458.49     1547.20     21.15 o 
   5   3  17      723.08      704.67     13.16 o 
   6   3  17     1260.64     1369.66     26.34 o 
   7   3  17       73.75       66.20      9.20 o 
   8   3  17      659.92      661.01     21.35 o 
   9   3  17       30.00       37.97      7.45 o 
  10   3  17       14.69       26.22      6.06 o 
  11   3  17      243.22      251.07     20.13 o 
  12   3  17      211.08      235.75     24.67 o 
  13   3  17      101.34       85.25     15.36 o 
   0   4  17      976.59      921.44     18.43 o 
   1   4  17     1946.09     1978.63     24.87 o 
   2   4  17     1135.70     1062.54     18.58 o 
   3   4  17      651.75      692.11     17.67 o 
   4   4  17      195.67      198.68     13.71 o 
   5   4  17     1342.04     1347.14     17.44 o 
   6   4  17      755.87      662.42     13.87 o 
   7   4  17      382.25      343.69     25.03 o 
   8   4  17     1430.34     1474.22     30.08 o 
   9   4  17      484.44      472.06     36.72 o 
  10   4  17      289.77      344.41     27.39 o 
  11   4  17       33.77       29.02      7.89 o 
  12   4  17       21.47       31.48      7.86 o 
  13   4  17      158.76      159.12     22.32 o 
   0   5  17       27.56       30.50      7.53 o 
   1   5  17      466.84      493.85     13.08 o 
   2   5  17      241.22      227.60     11.15 o 
   3   5  17      250.06      254.60     17.97 o 
   4   5  17      414.85      385.46     15.85 o 
   5   5  17      772.43      804.62     15.10 o 
   6   5  17     1102.37     1112.87     23.82 o 
   7   5  17      835.66      767.30     25.60 o 
   8   5  17       94.14       79.92      9.55 o 
   9   5  17       98.61       74.23      8.03 o 
  10   5  17       56.17       60.56      9.52 o 
  11   5  17       44.84       53.08      8.95 o 
  12   5  17       54.09       39.57     10.60 o 
  13   5  17       33.01       40.70     10.05 o 
   0   6  17        0.17        6.91      6.48 o 
   1   6  17      322.71      313.79     22.26 o 
   2   6  17       35.82       36.26      4.60 o 
   3   6  17      103.44       93.94      7.91 o 
   4   6  17      282.40      258.44     17.39 o 
   5   6  17      555.12      609.98     23.12 o 
   6   6  17      604.32      556.67     24.39 o 
   7   6  17      267.08      283.86     20.12 o 
   8   6  17      879.79      893.91     21.71 o 
   9   6  17      506.80      465.15     30.16 o 
  10   6  17      157.30      156.47     17.41 o 
  11   6  17       57.33       62.15      9.58 o 
  12   6  17      135.90      102.83     14.81 o 
  13   6  17        0.19       20.62     11.88 o 
   0   7  17      219.87      205.80     22.79 o 
   1   7  17      153.78      173.11     12.14 o 
   2   7  17      881.70      851.99     20.53 o 
   3   7  17       48.97       51.95      6.72 o 
   4   7  17     1129.40     1117.65     16.63 o 
   5   7  17        7.56       23.28      5.68 o 
   6   7  17      287.32      278.00     21.27 o 
   7   7  17      617.52      640.92     26.40 o 
   8   7  17      366.59      385.13     29.49 o 
   9   7  17      189.96      139.45     15.98 o 
  10   7  17      153.24      154.65     14.86 o 
  11   7  17       33.70       36.39      9.66 o 
  12   7  17      112.54      116.89     14.09 o 
   0   8  17     2202.73     2247.88     47.44 o 
   1   8  17      299.94      344.36     24.28 o 
   2   8  17      204.21      182.14     13.64 o 
   3   8  17      612.62      578.56     26.72 o 
   4   8  17      504.87      466.36     33.49 o 
   5   8  17      411.43      402.71     29.03 o 
   6   8  17      173.40      150.36     14.20 o 
   7   8  17      123.51      122.45     10.18 o 
   8   8  17       40.64       34.06      8.97 o 
   9   8  17      235.73      250.57     25.39 o 
  10   8  17      142.94      121.27     14.74 o 
  11   8  17       98.01       75.96     14.44 o 
  12   8  17      177.20      185.29     20.43 o 
   0   9  17      492.31      442.21     51.52 o 
   1   9  17      518.87      626.29     26.35 o 
   2   9  17      318.24      294.92     19.88 o 
   3   9  17      994.84      967.22     24.84 o 
   4   9  17     1869.75     1954.80     33.16 o 
   5   9  17     1670.85     1583.59     32.21 o 
   6   9  17      503.85      474.48     34.65 o 
   7   9  17      123.27      119.38     10.99 o 
   8   9  17       94.20      110.17     13.04 o 
   9   9  17       10.37       24.49      8.59 o 
  10   9  17       33.33       37.88      8.81 o 
  11   9  17      310.61      293.02     26.82 o 
   0  10  17     1441.78     1432.47     40.17 o 
   1  10  17      779.30      770.62     22.17 o 
   2  10  17     2361.64     2175.95     42.87 o 
   3  10  17      232.88      191.21     15.12 o 
   4  10  17     1268.14     1215.71     24.11 o 
   5  10  17      154.31      166.52     15.65 o 
   6  10  17      336.85      294.64     22.82 o 
   7  10  17      479.33      459.72     31.47 o 
   8  10  17       17.83       29.06     11.61 o 
   9  10  17       56.12       81.79     15.35 o 
  10  10  17       63.71       86.41     14.73 o 
  11  10  17       63.09       69.32     10.32 o 
   0  11  17        6.72       14.65     11.70 o 
   1  11  17      189.70      154.55     12.72 o 
   2  11  17       44.30       62.66      9.23 o 
   3  11  17      283.74      274.22     21.35 o 
   4  11  17      181.51      190.38     19.11 o 
   5  11  17      512.40      525.19     37.79 o 
   6  11  17     1414.32     1540.85     48.73 o 
   7  11  17      536.92      585.00     45.33 o 
   8  11  17      531.67      478.12     37.50 o 
   9  11  17     1091.85     1124.55     72.37 o 
  10  11  17       18.00       21.31     11.17 o 
   0  12  17      429.56      385.91     56.40 o 
   1  12  17      426.38      399.99     32.49 o 
   2  12  17     2094.31     2023.38     37.88 o 
   3  12  17     1053.77     1083.03     24.61 o 
   4  12  17      295.32      303.93     22.41 o 
   5  12  17      103.15       97.91     10.39 o 
   6  12  17       51.42       49.65      9.10 o 
   7  12  17      120.82      130.68     15.34 o 
   8  12  17      331.10      350.13     32.27 o 
   9  12  17      107.74      118.27     20.07 o 
  10  12  17      161.85      144.89     35.12 o 
   0  13  17     1585.84     1734.82     50.78 o 
   1  13  17      183.80      174.58     16.33 o 
   2  13  17      199.41      215.16     19.11 o 
   3  13  17      128.28       90.99     11.06 o 
   4  13  17      621.33      601.26     41.44 o 
   5  13  17        5.49       40.72      9.65 o 
   6  13  17      586.10      632.36     48.60 o 
   7  13  17       10.76        2.36      7.75 o 
   8  13  17      120.90      142.42     14.84 o 
   9  13  17       28.22       37.15     12.95 o 
   0  14  17        2.71       11.99     26.67 o 
   1  14  17       89.23      110.27     14.93 o 
   2  14  17       92.75       97.87     21.82 o 
   3  14  17       20.96       22.74      7.82 o 
   4  14  17       79.71       90.67     11.95 o 
   5  14  17      152.74      137.32     17.14 o 
   6  14  17        3.86       48.20      9.49 o 
   7  14  17       48.19       45.06     14.07 o 
   8  14  17      476.76      514.50     45.12 o 
   0  15  17       19.15       33.90     12.98 o 
   1  15  17      443.83      492.97     43.34 o 
   2  15  17      100.17      111.79     19.17 o 
   3  15  17       17.42       28.10      9.15 o 
   4  15  17      239.91      186.31     26.84 o 
   5  15  17       23.77       31.02      9.29 o 
   6  15  17       87.92       87.17     16.80 o 
   7  15  17       29.17       41.29     16.26 o 
   0  16  17       30.30       36.08     20.18 o 
   1  16  17      123.00      120.19     18.11 o 
   2  16  17       78.23       72.16     19.50 o 
   3  16  17       26.71       49.39     13.67 o 
   4  16  17       42.66       20.53     10.73 o 
   5  16  17        1.80       23.59     12.17 o 
   0  17  17        7.40       39.69     24.22 o 
   1  17  17      398.02      366.31     46.91 o 
   2  17  17      232.57      235.98     31.65 o 
   3  17  17      427.74      426.32     81.07 o 
   0   0  18        5.64       24.20      6.04 o 
   2   0  18     1824.46     1428.27     46.62 o 
   3   0  18      547.70      683.19     16.79 o 
   4   0  18     4679.47     4921.12     55.92 o 
   5   0  18      596.85      704.07     25.01 o 
   6   0  18      221.08      247.33     26.90 o 
   7   0  18       46.52       55.01     12.67 o 
   8   0  18      196.12      140.76     18.23 o 
   9   0  18      901.33      863.56     22.10 o 
  10   0  18      254.90      222.58     43.08 o 
  11   0  18      121.63      155.76     22.84 o 
  12   0  18        1.11       -5.70     16.90 o 
  13   0  18       19.29       28.23     15.49 o 
   0   1  18     1969.07     2001.47     37.46 o 
   1   1  18      233.50      227.87      9.65 o 
   2   1  18      526.67      486.98      9.91 o 
   3   1  18      978.50     1016.39     22.97 o 
   4   1  18     1111.59     1137.45     22.86 o 
   5   1  18     1519.60     1576.53     30.04 o 
   6   1  18       97.69       97.86      9.09 o 
   7   1  18       15.28       18.74      5.88 o 
   8   1  18      372.55      339.33     23.86 o 
   9   1  18      194.78      196.53     15.41 o 
  10   1  18       42.33       65.90      9.47 o 
  11   1  18      363.79      346.67     35.11 o 
  12   1  18       97.30       88.97     14.01 o 
  13   1  18       92.35       95.62     24.42 o 
   0   2  18       78.27       86.76     10.38 o 
   1   2  18      238.39      240.44     10.91 o 
   2   2  18      786.26      802.42     13.69 o 
   3   2  18      181.77      159.94     12.49 o 
   4   2  18      431.52      399.94     13.30 o 
   5   2  18      733.15      764.24     20.16 o 
   6   2  18      532.39      560.19     24.73 o 
   7   2  18     1872.27     1889.98     33.40 o 
   8   2  18       58.07       68.34     10.08 o 
   9   2  18      195.60      182.58     16.85 o 
  10   2  18      295.66      322.99     27.77 o 
  11   2  18       84.49       88.82     13.21 o 
  12   2  18       15.68       21.33     21.06 o 
  13   2  18      187.69      242.56     35.23 o 
   0   3  18       22.43       22.53      5.02 o 
   1   3  18      736.63      685.43     10.85 o 
   2   3  18      876.68      901.23     22.80 o 
   3   3  18       32.26       39.92      6.23 o 
   4   3  18      601.61      580.93     14.53 o 
   5   3  18      633.42      657.25     21.29 o 
   6   3  18      252.61      250.24     19.63 o 
   7   3  18       37.34       50.13      6.91 o 
   8   3  18       28.60       31.93      8.45 o 
   9   3  18       20.32       36.74      6.46 o 
  10   3  18       52.30       72.07      8.81 o 
  11   3  18       76.14       71.24      9.53 o 
  12   3  18      185.74      217.39     28.54 o 
  13   3  18      129.50      119.99     18.27 o 
   0   4  18      580.44      627.75     17.84 o 
   1   4  18      201.67      187.60     10.10 o 
   2   4  18     4812.78     4974.14     62.16 o 
   3   4  18       42.27       42.68      5.41 o 
   4   4  18     1449.08     1454.25     26.24 o 
   5   4  18      491.93      514.78     21.77 o 
   6   4  18     1241.80     1189.34     25.45 o 
   7   4  18      774.70      711.30     21.01 o 
   8   4  18      806.75      868.30     24.34 o 
   9   4  18       45.29       47.00      9.02 o 
  10   4  18      173.52      175.96     18.58 o 
  11   4  18      322.32      352.95     36.01 o 
  12   4  18       28.35       15.30     10.87 o 
  13   4  18      191.22      176.60     26.24 o 
   0   5  18       45.17       48.73      9.61 o 
   1   5  18       48.23       55.12      7.04 o 
   2   5  18        9.09       15.88      5.14 o 
   3   5  18      872.68      825.03     16.22 o 
   4   5  18     1881.09     1743.90     24.06 o 
   5   5  18       39.00       29.23      5.52 o 
   6   5  18       11.42       13.07      9.52 o 
   7   5  18      327.16      355.57     26.46 o 
   8   5  18       52.44       45.37      9.96 o 
   9   5  18       34.41       34.83      6.62 o 
  10   5  18       58.21       72.79     10.06 o 
  11   5  18      342.79      348.69     30.67 o 
  12   5  18       45.74       66.35     10.52 o 
  13   5  18      222.58      203.25     21.05 o 
   0   6  18      158.09      110.13     11.91 o 
   1   6  18       25.69       19.55      7.73 o 
   2   6  18     1263.33     1131.13     20.34 o 
   3   6  18      958.34      980.34     24.96 o 
   4   6  18     1038.32     1012.65     21.70 o 
   5   6  18      485.30      460.59     20.77 o 
   6   6  18      427.01      391.06     31.36 o 
   7   6  18      397.95      357.69     27.65 o 
   8   6  18      203.68      218.94     19.08 o 
   9   6  18       46.84       30.49      7.72 o 
  10   6  18        1.76       14.10      8.11 o 
  11   6  18      108.97      114.71     15.09 o 
  12   6  18       20.25       21.62      8.62 o 
   0   7  18      242.71      233.56     24.09 o 
   1   7  18       82.53       86.50      8.96 o 
   2   7  18      571.16      524.24     29.19 o 
   3   7  18      646.99      625.12     27.70 o 
   4   7  18      350.04      322.42     26.17 o 
   5   7  18       67.36       59.15      6.80 o 
   6   7  18        1.07       17.21      6.09 o 
   7   7  18       66.57       89.16     11.74 o 
   8   7  18       46.66       57.53      9.95 o 
   9   7  18      171.81      149.87     15.01 o 
  10   7  18       36.57       35.60      8.75 o 
  11   7  18      169.84      141.20     20.98 o 
  12   7  18       95.87      101.61     17.20 o 
   0   8  18       17.19       14.82      6.97 o 
   1   8  18       87.49       88.55      7.76 o 
   2   8  18      635.84      655.56     31.75 o 
   3   8  18      849.22      973.92     29.28 o 
   4   8  18      519.27      483.51     32.00 o 
   5   8  18      746.12      817.34     20.44 o 
   6   8  18      643.72      707.46     33.56 o 
   7   8  18      277.02      284.55     18.46 o 
   8   8  18      245.19      230.91     19.40 o 
   9   8  18       15.80       33.46      9.94 o 
  10   8  18      105.59      108.17     12.95 o 
  11   8  18       47.80       60.07     11.21 o 
  12   8  18       70.42       62.63     14.35 o 
   0   9  18      727.35      710.99     69.59 o 
   1   9  18      217.63      203.67     15.57 o 
   2   9  18      587.95      543.92     41.69 o 
   3   9  18      167.86      154.23     14.05 o 
   4   9  18      750.30      728.55     26.71 o 
   5   9  18      137.45      148.75     13.00 o 
   6   9  18      459.49      487.04     33.82 o 
   7   9  18      198.57      166.44     19.37 o 
   8   9  18       63.31       52.54      9.92 o 
   9   9  18      107.84       86.67     13.62 o 
  10   9  18      356.08      302.56     27.89 o 
  11   9  18      115.24      128.13     14.12 o 
   0  10  18     3335.38     3501.59     91.60 o 
   1  10  18       65.45       73.86     10.22 o 
   2  10  18      191.03      203.83     17.32 o 
   3  10  18      265.61      282.34     21.03 o 
   4  10  18       48.60       37.40      6.70 o 
   5  10  18       52.01       55.59     10.82 o 
   6  10  18      283.83      254.47     20.53 o 
   7  10  18      458.33      479.22     36.57 o 
   8  10  18       70.04       84.25     11.66 o 
   9  10  18      707.03      707.78     68.60 o 
  10  10  18      474.75      532.28     51.79 o 
  11  10  18      331.40      341.64     40.44 o 
   0  11  18      880.28      878.15     26.34 o 
   1  11  18      111.12       99.02     11.13 o 
   2  11  18      129.68      121.19     13.13 o 
   3  11  18       48.31       51.67      8.38 o 
   4  11  18      291.38      278.77     21.22 o 
   5  11  18      208.91      190.65     15.71 o 
   6  11  18      684.43      769.07     33.08 o 
   7  11  18      159.34      183.55     17.14 o 
   8  11  18       73.21       84.82     13.78 o 
   9  11  18       21.27       19.89     11.07 o 
  10  11  18       20.94       37.87     10.18 o 
   0  12  18        1.68      -15.37     18.79 o 
   1  12  18       16.61       32.34      7.66 o 
   2  12  18     1339.27     1402.48     28.59 o 
   3  12  18      338.00      361.10     28.16 o 
   4  12  18      371.71      348.08     27.05 o 
   5  12  18       13.99       15.49      7.05 o 
   6  12  18      129.32      142.40     14.44 o 
   7  12  18       39.20       58.61     14.83 o 
   8  12  18      176.49      181.76     19.26 o 
   9  12  18      190.75      166.88     36.98 o 
   0  13  18      121.05      120.29     24.71 o 
   1  13  18      102.83      100.40     12.42 o 
   2  13  18      539.68      542.38     44.32 o 
   3  13  18       68.43       53.32     10.61 o 
   4  13  18      734.33      685.27     55.39 o 
   5  13  18      125.68      139.02     13.95 o 
   6  13  18      338.46      308.52     28.32 o 
   7  13  18       48.10       37.69     10.82 o 
   8  13  18      156.14      173.13     20.36 o 
   0  14  18       95.09       91.94     22.66 o 
   1  14  18      497.00      516.67     58.78 o 
   2  14  18      189.98      213.29     25.99 o 
   3  14  18       58.48       79.02     16.40 o 
   4  14  18       63.97       60.31     11.81 o 
   5  14  18       53.19       48.09     10.44 o 
   6  14  18      371.37      363.45     29.93 o 
   7  14  18      130.51      121.65     14.99 o 
   0  15  18       19.70       34.49     13.84 o 
   1  15  18      146.94      173.01     20.80 o 
   2  15  18      129.49      117.67     16.82 o 
   3  15  18       70.00       68.81     13.51 o 
   4  15  18      172.56      170.09     19.32 o 
   5  15  18      706.30      825.19     48.69 o 
   6  15  18       33.26       63.86     11.10 o 
   0  16  18       76.57       66.86     24.25 o 
   1  16  18     1067.96     1249.85     42.20 o 
   2  16  18      158.82      155.57     20.01 o 
   3  16  18       45.51       40.48     14.65 o 
   4  16  18      653.47      571.62     70.56 o 
   0  17  18       71.14       79.24     36.58 o 
   1  17  18      104.87      168.44     27.88 o 
   1   0  19        8.08       19.27      6.49 o 
   2   0  19     2952.71     3045.30     81.99 o 
   3   0  19     1376.98     1355.80     26.00 o 
   4   0  19       84.71       96.22     13.61 o 
   5   0  19      903.87      878.73     20.28 o 
   6   0  19      442.37      368.52     41.39 o 
   7   0  19      277.62      244.52     31.71 o 
   8   0  19      111.26       80.39      9.93 o 
   9   0  19        0.52        3.31     10.52 o 
  10   0  19        0.43       26.19     16.13 o 
  11   0  19        7.46       10.84     12.23 o 
  12   0  19       11.34       25.76     18.53 o 
  13   0  19       75.57       87.29     33.42 o 
   0   1  19      366.91      361.87     21.64 o 
   1   1  19     1263.16     1184.51     16.02 o 
   2   1  19      411.98      332.91     16.80 o 
   3   1  19      160.35      154.10     11.63 o 
   4   1  19      576.54      604.24     15.97 o 
   5   1  19      359.82      364.65     25.04 o 
   6   1  19     1772.90     1862.61     35.90 o 
   7   1  19      435.52      481.04     22.47 o 
   8   1  19      108.19      111.38     10.56 o 
   9   1  19      216.04      181.20     15.49 o 
  10   1  19       50.78       33.14     10.54 o 
  11   1  19      193.91      187.93     23.09 o 
  12   1  19      218.36      221.29     37.41 o 
  13   1  19       27.77       10.01     10.66 o 
   0   2  19      502.49      451.45     19.67 o 
   1   2  19      661.73      659.45     10.81 o 
   2   2  19      853.93      805.81     15.80 o 
   3   2  19      704.61      687.54     21.54 o 
   4   2  19     1310.24     1322.06     20.27 o 
   5   2  19     2123.14     2277.22     46.41 o 
   6   2  19     2171.51     2181.05     33.96 o 
   7   2  19     1015.54      985.90     25.01 o 
   8   2  19       25.69       26.32      7.41 o 
   9   2  19       75.42       88.29      9.98 o 
  10   2  19      121.81      158.06     14.95 o 
  11   2  19      106.09      136.61     14.47 o 
  12   2  19       87.89       73.60     16.52 o 
  13   2  19      253.44      232.89     33.34 o 
   0   3  19      470.53      405.53     17.20 o 
   1   3  19      751.19      707.43     13.02 o 
   2   3  19     1459.80     1471.10     17.32 o 
   3   3  19       38.93       43.99      6.13 o 
   4   3  19       62.58       64.35      7.74 o 
   5   3  19      194.71      174.94     13.74 o 
   6   3  19      224.20      224.95     16.52 o 
   7   3  19      130.04      125.15     13.33 o 
   8   3  19      370.49      337.69     24.73 o 
   9   3  19      100.51      100.32     12.29 o 
  10   3  19      305.39      297.91     26.92 o 
  11   3  19      359.53      367.80     29.78 o 
  12   3  19       89.31       94.58     14.52 o 
  13   3  19      337.45      376.06     36.87 o 
   0   4  19        0.59       12.54      6.38 o 
   1   4  19      743.08      739.03     17.90 o 
   2   4  19      236.15      219.97     15.70 o 
   3   4  19     1403.31     1396.95     17.85 o 
   4   4  19     1302.06     1334.93     26.77 o 
   5   4  19      869.01      886.08     22.60 o 
   6   4  19     1199.99     1185.81     22.10 o 
   7   4  19      166.02      170.49     14.39 o 
   8   4  19      159.20      150.84     11.02 o 
   9   4  19      175.42      151.32     11.51 o 
  10   4  19      540.51      544.33     47.48 o 
  11   4  19       82.04       90.81     14.94 o 
  12   4  19      348.20      370.12     36.09 o 
   0   5  19      375.37      342.49     37.69 o 
   1   5  19      157.74      172.54     13.60 o 
   2   5  19      148.75      174.14     11.68 o 
   3   5  19      745.23      749.26     14.66 o 
   4   5  19     2644.51     2691.23     36.67 o 
   5   5  19      978.31      960.88     27.93 o 
   6   5  19      829.26      881.17     30.50 o 
   7   5  19       86.71       87.05      9.38 o 
   8   5  19      171.35      164.17     15.38 o 
   9   5  19       12.91       38.86      6.22 o 
  10   5  19       44.44       56.20      8.45 o 
  11   5  19      169.59      177.46     18.74 o 
  12   5  19      152.63      146.35     15.59 o 
   0   6  19      168.07      155.74     16.53 o 
   1   6  19      292.49      279.48     19.84 o 
   2   6  19      871.24      849.31     16.18 o 
   3   6  19      100.34       90.25      8.69 o 
   4   6  19      815.52      693.73     21.71 o 
   5   6  19      145.64      146.47     12.61 o 
   6   6  19      828.29      886.79     24.48 o 
   7   6  19      279.70      257.54     19.86 o 
   8   6  19      102.17      104.08      9.43 o 
   9   6  19       13.30       33.24      9.03 o 
  10   6  19      286.97      313.27     33.35 o 
  11   6  19      106.99       86.21     12.26 o 
  12   6  19      857.44      960.64     35.67 o 
   0   7  19       80.51       68.20     12.12 o 
   1   7  19      989.53      957.86     18.31 o 
   2   7  19     1225.47     1312.88     18.37 o 
   3   7  19      277.85      244.35     17.92 o 
   4   7  19     1334.94     1335.89     27.90 o 
   5   7  19      274.92      315.76     24.07 o 
   6   7  19      528.63      524.97     41.00 o 
   7   7  19      223.33      204.65     18.28 o 
   8   7  19      717.64      794.19     38.25 o 
   9   7  19       95.19       89.20     12.37 o 
  10   7  19      436.90      368.54     35.78 o 
  11   7  19      269.21      294.30     26.54 o 
  12   7  19      145.53      131.33     19.83 o 
   0   8  19       45.43       40.48     11.15 o 
   1   8  19     1006.92      950.98     19.93 o 
   2   8  19     1167.87     1093.61     21.02 o 
   3   8  19      869.52      889.49     20.77 o 
   4   8  19     1116.69     1109.28     29.39 o 
   5   8  19      237.50      230.10     19.01 o 
   6   8  19       12.25       22.26      6.54 o 
   7   8  19       90.18      106.14     12.50 o 
   8   8  19      206.07      159.04     21.09 o 
   9   8  19       96.71       96.97     12.02 o 
  10   8  19      123.41      111.86     14.78 o 
  11   8  19      247.05      245.03     24.34 o 
   0   9  19      181.99      166.33     19.77 o 
   1   9  19      178.62      157.74     14.00 o 
   2   9  19      528.22      568.53     25.32 o 
   3   9  19       52.70       53.59     12.52 o 
   4   9  19      377.71      426.78     31.25 o 
   5   9  19      117.23      138.82     13.80 o 
   6   9  19     1259.79     1180.38     42.12 o 
   7   9  19      391.44      403.72     33.12 o 
   8   9  19       39.40       42.97     10.94 o 
   9   9  19       94.69       67.90     12.79 o 
  10   9  19      171.62      146.08     18.92 o 
  11   9  19       73.07       83.80     18.67 o 
   0  10  19        0.10        6.12      8.02 o 
   1  10  19      534.21      608.14     34.17 o 
   2  10  19      437.81      506.10     34.22 o 
   3  10  19      572.69      536.13     38.14 o 
   4  10  19       74.89       56.78      9.60 o 
   5  10  19        9.99       28.06      9.16 o 
   6  10  19      581.64      544.05     39.85 o 
   7  10  19      165.51      156.72     15.74 o 
   8  10  19      161.13      174.56     20.45 o 
   9  10  19      396.00      428.39     39.73 o 
  10  10  19      271.01      274.72     28.95 o 
   0  11  19      231.49      187.38     28.24 o 
   1  11  19      274.61      274.61     24.50 o 
   2  11  19      236.21      247.56     21.92 o 
   3  11  19      375.69      348.19     26.01 o 
   4  11  19      562.63      596.91     36.56 o 
   5  11  19      116.57      134.75     14.55 o 
   6  11  19      235.12      189.82     24.90 o 
   7  11  19      113.21      116.78     14.93 o 
   8  11  19        0.22       26.07     14.48 o 
   9  11  19      533.16      511.51     46.43 o 
  10  11  19      359.17      404.57     56.52 o 
   0  12  19     1854.22     1901.10     39.58 o 
   1  12  19      405.16      439.39     35.08 o 
   2  12  19      646.43      628.11     57.97 o 
   3  12  19      109.03       86.89     11.67 o 
   4  12  19      249.26      279.21     20.87 o 
   5  12  19      529.25      569.18     46.22 o 
   6  12  19      218.13      241.91     21.54 o 
   7  12  19      178.95      166.30     19.32 o 
   8  12  19      234.60      205.02     26.69 o 
   9  12  19      293.14      333.88     31.83 o 
   0  13  19      183.96      172.92     26.45 o 
   1  13  19       86.20       70.13     14.24 o 
   2  13  19       82.51       85.15     11.41 o 
   3  13  19       10.26       22.81      8.35 o 
   4  13  19      443.94      458.54     34.73 o 
   5  13  19      955.99     1091.64     45.39 o 
   6  13  19      273.77      247.27     22.30 o 
   7  13  19     1170.98     1258.29     49.44 o 
   8  13  19       22.55       51.16     13.78 o 
   0  14  19      157.21      148.88     26.77 o 
   1  14  19       37.95       35.91     14.35 o 
   2  14  19       94.79      109.04     15.82 o 
   3  14  19       36.88       45.02     13.43 o 
   4  14  19       21.47       24.98     10.05 o 
   5  14  19       11.73       30.47     10.16 o 
   6  14  19      186.36      155.81     18.59 o 
   7  14  19      122.44       99.67     15.81 o 
   0  15  19       34.13       -8.74     32.60 o 
   1  15  19       61.47       60.91     14.55 o 
   2  15  19       42.80       30.08     14.22 o 
   3  15  19       58.38       56.47     11.00 o 
   4  15  19      167.39      191.30     18.11 o 
   5  15  19       36.99       33.01      8.79 o 
   0  16  19       14.98       22.94     16.91 o 
   1  16  19      101.61       70.36     20.37 o 
   2  16  19      155.87      174.17     23.98 o 
   3  16  19       94.33      105.81     14.90 o 
   0   0  20      622.78      622.57     18.66 o 
   1   0  20     1235.86     1186.25     20.81 o 
   2   0  20       63.77       82.44     11.01 o 
   3   0  20      274.16      281.27     26.11 o 
   4   0  20      193.56      209.37     23.78 o 
   5   0  20     1044.95      996.83     18.12 o 
   6   0  20      408.89      396.26     36.35 o 
   7   0  20       67.12       61.27     15.98 o 
   8   0  20      545.13      498.66     47.83 o 
   9   0  20      726.56      674.47     75.85 o 
  10   0  20      749.02      823.53     80.03 o 
  11   0  20       60.48       93.03     19.72 o 
  12   0  20      293.56      265.32     41.84 o 
  13   0  20     1621.17     1977.99     64.92 o 
   0   1  20       74.89       74.62     10.11 o 
   1   1  20      490.45      498.06     14.43 o 
   2   1  20     2054.19     2100.56     24.86 o 
   3   1  20      142.88      158.02     12.37 o 
   4   1  20     1230.74     1196.88     22.90 o 
   5   1  20      549.64      550.80     30.43 o 
   6   1  20      514.37      467.78     31.74 o 
   7   1  20      221.05      194.97     15.13 o 
   8   1  20      174.12      175.00     15.48 o 
   9   1  20       78.32      102.47     10.96 o 
  10   1  20      852.73      978.77     34.61 o 
  11   1  20      343.42      419.19     43.01 o 
  12   1  20       84.52       87.30     23.50 o 
  13   1  20      380.51      359.84     48.90 o 
   0   2  20        7.49       11.92      5.54 o 
   1   2  20      522.16      525.75     12.24 o 
   2   2  20     3266.54     3454.44     30.67 o 
   3   2  20       57.92       49.75      8.25 o 
   4   2  20     1419.75     1505.45     22.92 o 
   5   2  20      687.05      663.19     22.66 o 
   6   2  20      277.04      243.74     17.52 o 
   7   2  20       64.25       72.22      7.94 o 
   8   2  20      654.68      728.09     31.06 o 
   9   2  20      172.17      128.51     13.14 o 
  10   2  20      167.43      176.33     16.15 o 
  11   2  20      637.34      749.12     74.66 o 
  12   2  20      133.78      118.12     24.68 o 
   0   3  20        4.14       -2.30      6.23 o 
   1   3  20       72.58       66.34      5.92 o 
   2   3  20      568.35      500.85     13.76 o 
   3   3  20      401.86      448.13     17.87 o 
   4   3  20     1123.58      966.38     17.80 o 
   5   3  20      549.44      572.40     23.13 o 
   6   3  20      244.19      298.22     20.80 o 
   7   3  20      852.07      671.66     30.62 o 
   8   3  20       79.62       73.30      9.99 o 
   9   3  20      275.46      277.07     18.91 o 
  10   3  20      240.37      216.39     18.80 o 
  11   3  20      133.66      137.18     15.41 o 
  12   3  20      354.01      423.92     55.28 o 
   0   4  20       98.77      106.88     13.21 o 
   1   4  20      100.48       87.50      9.47 o 
   2   4  20      684.68      669.99     12.24 o 
   3   4  20      773.38      821.92     19.87 o 
   4   4  20      982.56      979.92     17.83 o 
   5   4  20      332.98      367.83     27.35 o 
   6   4  20     1227.22     1160.07     32.19 o 
   7   4  20      396.01      444.50     33.20 o 
   8   4  20       35.78       36.34      5.92 o 
   9   4  20      233.57      224.37     18.54 o 
  10   4  20      212.48      221.77     20.07 o 
  11   4  20        3.89       12.89      9.47 o 
  12   4  20       30.71       42.43      8.44 o 
   0   5  20       19.88       18.74     11.00 o 
   1   5  20      550.42      581.32     15.67 o 
   2   5  20      494.27      466.20     29.44 o 
   3   5  20      504.97      532.84     29.28 o 
   4   5  20      782.00      757.16     19.78 o 
   5   5  20     1089.32     1107.40     17.98 o 
   6   5  20      861.12      823.17     26.32 o 
   7   5  20      687.71      664.14     29.57 o 
   8   5  20      276.03      250.83     20.32 o 
   9   5  20       34.71       31.74      8.16 o 
  10   5  20       61.22       56.63      9.12 o 
  11   5  20      172.37      193.04     20.34 o 
  12   5  20       60.28       59.92     11.13 o 
   0   6  20      726.36      789.51     26.84 o 
   1   6  20      883.24      890.03     26.23 o 
   2   6  20      224.83      211.89     14.68 o 
   3   6  20       40.43       38.83      6.16 o 
   4   6  20      119.63      131.13     11.22 o 
   5   6  20      809.20      840.57     31.57 o 
   6   6  20     1913.94     1998.55     31.00 o 
   7   6  20       50.55       80.71      9.72 o 
   8   6  20      336.34      334.23     27.39 o 
   9   6  20       73.19       83.74     14.81 o 
  10   6  20      308.61      316.08     27.79 o 
  11   6  20       86.44      112.38     19.24 o 
  12   6  20      192.90      186.18     20.92 o 
   0   7  20     1914.31     1946.54     62.69 o 
   1   7  20      160.95      128.14     12.15 o 
   2   7  20      937.49      934.69     22.94 o 
   3   7  20      252.11      207.00     15.15 o 
   4   7  20     1575.45     1624.21     31.99 o 
   5   7  20     1193.58     1295.90     29.11 o 
   6   7  20     1437.10     1575.33     56.12 o 
   7   7  20      591.39      636.18     37.06 o 
   8   7  20       67.80       71.30     10.03 o 
   9   7  20      177.34      152.51     14.79 o 
  10   7  20        5.01       20.15      8.90 o 
  11   7  20       59.13       73.06     12.52 o 
   0   8  20      465.82      408.45     40.48 o 
   1   8  20      720.64      696.31     47.49 o 
   2   8  20     2271.19     2193.21     47.34 o 
   3   8  20     1659.03     1646.57     34.65 o 
   4   8  20      337.19      372.39     27.14 o 
   5   8  20     1890.60     1981.48     29.07 o 
   6   8  20      299.36      299.00     25.52 o 
   7   8  20        5.91       22.32      7.41 o 
   8   8  20      168.79      182.98     20.15 o 
   9   8  20      166.03      149.37     15.73 o 
  10   8  20      317.44      345.48     33.88 o 
  11   8  20      102.50      104.69     18.07 o 
   0   9  20      161.34      151.43     28.68 o 
   1   9  20      108.93      112.26     13.02 o 
   2   9  20      947.98      936.77     27.13 o 
   3   9  20       45.99       41.91      8.71 o 
   4   9  20      508.83      479.82     32.34 o 
   5   9  20      765.42      679.43     49.74 o 
   6   9  20      636.74      641.49     52.70 o 
   7   9  20      253.96      287.01     24.31 o 
   8   9  20      123.48      129.18     14.96 o 
   9   9  20       93.94      129.12     24.78 o 
  10   9  20       82.81       82.75     18.00 o 
   0  10  20      396.45      332.41     37.61 o 
   1  10  20      899.80      839.83     33.67 o 
   2  10  20      487.39      512.85     38.79 o 
   3  10  20      370.36      425.92     26.98 o 
   4  10  20      660.11      653.86     32.16 o 
   5  10  20        7.83       17.01     10.60 o 
   6  10  20      652.72      640.31     50.89 o 
   7  10  20      135.90      112.78     15.61 o 
   8  10  20       25.77       47.55     14.11 o 
   9  10  20      465.32      466.36     37.89 o 
  10  10  20      261.48      301.97     32.51 o 
   0  11  20      575.60      564.65     63.45 o 
   1  11  20     2552.98     2528.32     32.96 o 
   2  11  20      327.51      300.50     25.02 o 
   3  11  20      386.47      358.74     27.68 o 
   4  11  20       84.89       85.65      9.56 o 
   5  11  20      297.83      317.61     25.33 o 
   6  11  20     1192.00     1254.41     37.65 o 
   7  11  20       93.02      117.30     19.53 o 
   8  11  20      461.86      438.92     45.66 o 
   9  11  20      261.26      303.00     28.43 o 
   0  12  20       70.94       83.29     16.59 o 
   1  12  20      516.41      523.35     46.82 o 
   2  12  20       70.03       53.84     12.57 o 
   3  12  20      199.76      199.55     19.30 o 
   4  12  20      635.84      686.15     36.55 o 
   5  12  20      347.98      368.74     32.83 o 
   6  12  20      715.62      784.86     63.93 o 
   7  12  20        5.69       46.45     11.22 o 
   8  12  20       74.64       80.55     16.55 o 
   0  13  20      666.84      586.43     70.01 o 
   1  13  20      656.69      594.51     48.86 o 
   2  13  20        2.07       20.53     10.03 o 
   3  13  20      253.91      266.08     25.53 o 
   4  13  20      604.11      546.23     52.87 o 
   5  13  20       25.64       17.65     10.89 o 
   6  13  20      526.13      479.96     44.04 o 
   7  13  20       53.46       46.88     22.14 o 
   0  14  20        1.99       33.36     17.31 o 
   1  14  20      303.29      271.96     28.23 o 
   2  14  20      184.84      187.65     19.58 o 
   3  14  20      207.02      187.66     20.61 o 
   4  14  20       25.30       29.80      9.41 o 
   5  14  20      200.33      208.95     23.19 o 
   6  14  20      220.38      222.15     24.54 o 
   0  15  20       16.05       22.93     11.73 o 
   1  15  20      491.91      508.10     57.16 o 
   2  15  20      177.02      175.14     28.87 o 
   3  15  20      284.69      260.01     32.71 o 
   4  15  20       20.59       27.28      8.82 o 
   5  15  20       67.84       83.92     20.47 o 
   0  16  20       22.38       67.49     14.49 o 
   1  16  20       26.63       31.19     12.92 o 
   2  16  20      191.01      227.75     35.90 o 
   1   0  21     4292.27     4534.63     72.84 o 
   2   0  21      599.97      572.41     23.13 o 
   3   0  21     3279.76     3314.50     58.21 o 
   4   0  21      128.62      118.70     14.15 o 
   5   0  21      716.49      793.55     37.54 o 
   6   0  21      538.67      564.86     58.25 o 
   7   0  21     1064.27     1087.31     40.18 o 
   8   0  21      102.33       80.41     18.87 o 
   9   0  21       89.89      104.49     19.35 o 
  10   0  21        2.41        0.29     15.11 o 
  11   0  21      652.83      876.60     81.61 o 
  12   0  21       20.19       37.36     15.60 o 
   0   1  21     1963.15     1965.25     27.62 o 
   1   1  21      813.19      858.93     16.29 o 
   2   1  21     1064.07     1082.97     16.47 o 
   3   1  21      702.92      739.76     17.40 o 
   4   1  21      583.20      604.34     26.52 o 
   5   1  21      296.39      275.16     20.07 o 
   6   1  21      806.39      800.00     21.87 o 
   7   1  21       64.20       58.90     11.01 o 
   8   1  21      288.48      317.13     23.58 o 
   9   1  21      192.76      232.93     20.80 o 
  10   1  21      634.04      647.84     55.55 o 
  11   1  21      170.56      185.75     24.84 o 
  12   1  21       28.97       65.67     13.10 o 
   0   2  21      148.31      146.17     14.29 o 
   1   2  21     2325.29     2245.57     29.94 o 
   2   2  21      272.88      273.16     18.34 o 
   3   2  21      779.82      786.94     14.17 o 
   4   2  21     1018.31      935.89     16.32 o 
   5   2  21        6.84       10.93      4.85 o 
   6   2  21      361.72      343.57     22.51 o 
   7   2  21        3.41       20.14      6.14 o 
   8   2  21      102.51       99.88     11.68 o 
   9   2  21       84.90      120.72     11.35 o 
  10   2  21       44.39       42.02      9.24 o 
  11   2  21       46.86       62.58     13.02 o 
  12   2  21      305.95      339.28     33.52 o 
   0   3  21      592.63      609.53     29.81 o 
   1   3  21     1090.12     1040.82     17.78 o 
   2   3  21      242.78      252.07     16.70 o 
   3   3  21      289.17      285.22     19.55 o 
   4   3  21      289.33      275.94     20.96 o 
   5   3  21      834.90      914.88     23.18 o 
   6   3  21      171.60      197.06     14.11 o 
   7   3  21     1223.97     1309.29     31.56 o 
   8   3  21       85.40       84.97      8.74 o 
   9   3  21      767.26      842.16     29.91 o 
  10   3  21       87.48       84.74     10.02 o 
  11   3  21      139.50      163.64     19.08 o 
  12   3  21      194.98      184.83     38.46 o 
   0   4  21      301.78      297.36     28.78 o 
   1   4  21      689.16      654.01     17.72 o 
   2   4  21      259.51      251.40     17.52 o 
   3   4  21      840.16      793.93     21.75 o 
   4   4  21      330.86      330.21     21.26 o 
   5   4  21       58.85       54.87      7.90 o 
   6   4  21      895.61      966.07     19.79 o 
   7   4  21      142.86      117.68     11.46 o 
   8   4  21       34.11       43.68      9.08 o 
   9   4  21       17.57       22.90      9.64 o 
  10   4  21      332.12      335.32     28.70 o 
  11   4  21      109.00      116.76     12.64 o 
  12   4  21        9.05       12.83     10.32 o 
   0   5  21      653.29      682.69     30.26 o 
   1   5  21     1325.25     1282.05     21.42 o 
   2   5  21      763.22      724.34     18.68 o 
   3   5  21      984.39      977.86     19.12 o 
   4   5  21      381.18      357.66     26.57 o 
   5   5  21     1162.55     1124.95     39.44 o 
   6   5  21      346.20      291.91     26.22 o 
   7   5  21      357.54      333.76     27.46 o 
   8   5  21      222.79      221.20     17.34 o 
   9   5  21      145.99      154.57     16.21 o 
  10   5  21       12.99       25.67      6.66 o 
  11   5  21       44.80       42.84      9.42 o 
  12   5  21       64.99       63.37     13.51 o 
   0   6  21       18.67       10.37     15.26 o 
   1   6  21     1020.54     1003.27     16.47 o 
   2   6  21      709.28      695.56     18.17 o 
   3   6  21      347.11      307.49     22.50 o 
   4   6  21      138.18      122.02     13.23 o 
   5   6  21      872.11      830.10     26.51 o 
   6   6  21       87.95       93.73     11.78 o 
   7   6  21      539.30      544.77     27.13 o 
   8   6  21      202.75      200.99     17.24 o 
   9   6  21      272.25      254.19     21.34 o 
  10   6  21       99.42       89.81     16.31 o 
  11   6  21      497.57      469.02     45.52 o 
   0   7  21      786.09      724.45     51.39 o 
   1   7  21     1313.81     1347.98     29.11 o 
   2   7  21      731.35      773.11     28.43 o 
   3   7  21     2878.61     2846.32     45.30 o 
   4   7  21       26.38       31.14      7.33 o 
   5   7  21      157.60      122.11     13.22 o 
   6   7  21      237.80      249.76     20.99 o 
   7   7  21      420.59      411.03     36.35 o 
   8   7  21      174.90      181.98     18.47 o 
   9   7  21      568.50      512.13     45.58 o 
  10   7  21      343.62      371.55     29.22 o 
  11   7  21       19.57       34.50     11.14 o 
   0   8  21        1.48       28.80     10.62 o 
   1   8  21      500.98      464.68     37.64 o 
   2   8  21     1045.85     1012.82     27.90 o 
   3   8  21      206.66      219.48     16.23 o 
   4   8  21       21.62       19.56      7.57 o 
   5   8  21      104.06       96.22     12.33 o 
   6   8  21      186.55      192.24     16.58 o 
   7   8  21      114.59      137.48     13.10 o 
   8   8  21       26.69       16.12      8.72 o 
   9   8  21      109.72      130.87     15.27 o 
  10   8  21      111.30      148.51     21.78 o 
  11   8  21        5.05       88.30     24.46 o 
   0   9  21       65.85       72.07     14.31 o 
   1   9  21      992.46      966.44     24.76 o 
   2   9  21      277.49      298.21     22.38 o 
   3   9  21     1245.81     1189.29     26.18 o 
   4   9  21       37.07       34.78      9.40 o 
   5   9  21       90.77      104.62     15.44 o 
   6   9  21      345.17      326.04     31.56 o 
   7   9  21       28.86       33.93     11.67 o 
   8   9  21       86.24       97.39     17.34 o 
   9   9  21      123.93      130.38     17.39 o 
  10   9  21      402.19      422.80     48.56 o 
   0  10  21      149.58      116.17     16.80 o 
   1  10  21      121.97      121.23     14.17 o 
   2  10  21      108.70      111.57     13.30 o 
   3  10  21      675.81      603.64     48.27 o 
   4  10  21       55.46       25.46      6.99 o 
   5  10  21      243.02      241.64     20.03 o 
   6  10  21       67.00       50.83     11.64 o 
   7  10  21      144.51      109.14     16.85 o 
   8  10  21      136.97      182.76     18.84 o 
   9  10  21       78.45       95.49     14.16 o 
   0  11  21       82.63       53.26     32.16 o 
   1  11  21      185.45      181.72     18.30 o 
   2  11  21       15.39       40.78      9.72 o 
   3  11  21       35.88       43.45      8.34 o 
   4  11  21      217.37      206.42     18.90 o 
   5  11  21      111.74      113.63     10.02 o 
   6  11  21       82.86       49.69     11.98 o 
   7  11  21      216.07      173.84     23.09 o 
   8  11  21      212.34      203.07     18.85 o 
   9  11  21      101.40      146.03     27.07 o 
   0  12  21      905.59     1066.37     56.76 o 
   1  12  21       67.67       53.61     11.18 o 
   2  12  21       14.39       14.93      8.69 o 
   3  12  21      127.89      127.49     14.96 o 
   4  12  21       62.51       74.79     10.83 o 
   5  12  21      214.77      225.77     20.76 o 
   6  12  21       72.04       72.54     13.70 o 
   7  12  21       90.23      105.78     17.82 o 
   8  12  21      141.03      145.67     30.45 o 
   0  13  21      223.44      265.90     45.36 o 
   1  13  21      166.61      158.63     22.48 o 
   2  13  21      134.20      132.80     13.80 o 
   3  13  21      411.00      401.85     33.72 o 
   4  13  21      149.35      160.69     16.39 o 
   5  13  21       80.73       95.14     14.24 o 
   6  13  21      128.35      106.85     13.75 o 
   7  13  21      417.98      395.46     43.05 o 
   0  14  21        0.05       28.81     13.23 o 
   1  14  21      130.58      143.81     22.68 o 
   2  14  21       11.94       31.20     12.28 o 
   3  14  21      163.40      165.13     23.93 o 
   4  14  21      255.76      234.30     30.09 o 
   5  14  21       18.99       18.97      8.14 o 
   6  14  21       37.37       44.65     12.83 o 
   0  15  21       42.45       34.31     13.30 o 
   1  15  21        6.34       15.86     10.75 o 
   2  15  21       71.21       71.69     16.77 o 
   3  15  21      119.93      111.34     18.90 o 
   4  15  21      108.30       86.41     15.51 o 
   0   0  22      391.83      423.08     28.04 o 
   1   0  22     1481.76     1524.01     31.96 o 
   2   0  22      534.31      545.52     25.25 o 
   3   0  22      500.36      492.57     26.52 o 
   4   0  22     1987.22     1972.88     41.21 o 
   5   0  22        0.06       22.37      8.55 o 
   6   0  22     2054.50     1957.78     75.19 o 
   7   0  22      191.72      193.80     25.87 o 
   8   0  22       77.90       78.09     12.51 o 
   9   0  22       10.60       18.03     13.10 o 
  10   0  22      112.32       75.55     21.81 o 
  11   0  22       72.45       86.19     21.31 o 
  12   0  22       49.93       34.72     16.25 o 
   0   1  22       80.68       70.36     12.29 o 
   1   1  22      280.42      268.35     19.61 o 
   2   1  22     1706.74     1688.01     29.24 o 
   3   1  22      230.73      245.00     18.63 o 
   4   1  22     3524.72     3502.11     44.35 o 
   5   1  22      610.76      744.94     25.06 o 
   6   1  22      342.67      357.91     26.55 o 
   7   1  22       21.15       27.33      6.62 o 
   8   1  22      531.36      524.53     28.62 o 
   9   1  22      103.35      108.99     11.25 o 
  10   1  22       78.17      100.18     13.06 o 
  11   1  22       13.11       19.99      8.99 o 
  12   1  22      288.97      271.71     24.85 o 
   0   2  22      567.83      503.78     46.93 o 
   1   2  22     1659.91     1679.37     27.57 o 
   2   2  22      501.25      473.11     30.46 o 
   3   2  22      262.95      301.77     21.68 o 
   4   2  22     1668.59     1623.85     25.01 o 
   5   2  22      218.46      219.43     20.21 o 
   6   2  22      822.04      853.80     23.56 o 
   7   2  22      476.32      473.32     26.36 o 
   8   2  22       46.51       73.15      9.58 o 
   9   2  22      572.64      652.79     41.35 o 
  10   2  22       37.76       48.95      9.86 o 
  11   2  22      708.59      631.36     71.51 o 
  12   2  22       42.74       51.72     15.41 o 
   0   3  22      233.16      261.42     35.03 o 
   1   3  22     2791.42     2912.28     43.98 o 
   2   3  22      897.44      947.68     27.84 o 
   3   3  22       59.84       52.78      8.63 o 
   4   3  22      971.03     1086.14     19.62 o 
   5   3  22      166.96      187.89     15.30 o 
   6   3  22      876.45      841.95     22.31 o 
   7   3  22       34.84       32.33     10.33 o 
   8   3  22       55.10       52.40      9.69 o 
   9   3  22      108.19       77.98      9.10 o 
  10   3  22      404.08      385.63     39.07 o 
  11   3  22      438.10      433.90     45.51 o 
  12   3  22      228.56      200.13     24.12 o 
   0   4  22       79.39      100.88     17.40 o 
   1   4  22     1719.57     1807.91     33.12 o 
   2   4  22       75.06       68.06      9.03 o 
   3   4  22      983.34     1038.16     18.87 o 
   4   4  22      844.06      897.33     20.40 o 
   5   4  22      348.73      307.22     22.29 o 
   6   4  22      707.76      743.46     30.65 o 
   7   4  22      971.62      984.66     52.15 o 
   8   4  22      218.48      229.48     19.67 o 
   9   4  22      516.03      529.65     47.87 o 
  10   4  22      120.93      150.30     17.42 o 
  11   4  22      120.96      112.90     16.53 o 
   0   5  22      496.35      501.10     49.17 o 
   1   5  22      251.08      225.26     17.54 o 
   2   5  22      755.65      829.57     24.73 o 
   3   5  22      858.81      848.94     20.41 o 
   4   5  22      153.22      203.35     14.31 o 
   5   5  22      223.24      222.91     20.45 o 
   6   5  22       55.65       50.21      8.93 o 
   7   5  22      266.10      269.77     23.02 o 
   8   5  22      334.29      327.87     28.33 o 
   9   5  22       73.19       67.35     10.63 o 
  10   5  22       73.60       89.28     11.07 o 
  11   5  22      378.88      359.45     37.72 o 
   0   6  22     1759.04     1672.46     39.02 o 
   1   6  22     1349.03     1333.20     36.36 o 
   2   6  22      312.08      334.37     27.43 o 
   3   6  22     1743.88     1689.56     32.43 o 
   4   6  22      551.19      565.68     31.20 o 
   5   6  22     1143.97     1141.90     28.01 o 
   6   6  22      247.42      253.38     22.16 o 
   7   6  22        2.04        5.69      8.88 o 
   8   6  22       66.98       66.50     10.39 o 
   9   6  22       46.46       50.60     16.28 o 
  10   6  22       81.42       84.62     11.83 o 
  11   6  22       25.06       46.65     12.41 o 
   0   7  22      386.04      365.77     35.91 o 
   1   7  22      359.32      332.28     29.17 o 
   2   7  22      206.57      179.91     16.00 o 
   3   7  22       14.41       15.39      8.79 o 
   4   7  22      487.60      450.88     38.61 o 
   5   7  22      263.84      237.01     18.47 o 
   6   7  22      243.46      253.46     22.82 o 
   7   7  22       50.94       53.56      9.21 o 
   8   7  22       11.77       10.79      9.55 o 
   9   7  22        3.91       27.68      8.26 o 
  10   7  22      208.31      219.15     24.60 o 
  11   7  22       93.12       90.95     25.22 o 
   0   8  22      807.56      698.99     82.53 o 
   1   8  22      458.91      428.25     34.66 o 
   2   8  22      521.49      490.31     29.80 o 
   3   8  22      422.15      388.46     30.63 o 
   4   8  22      752.62      751.35     42.59 o 
   5   8  22      193.45      166.01     15.68 o 
   6   8  22      217.59      225.33     18.70 o 
   7   8  22      151.36      149.66     15.66 o 
   8   8  22      155.77      160.56     15.82 o 
   9   8  22      110.03      142.45     17.98 o 
  10   8  22      243.10      307.72     35.14 o 
   0   9  22        1.31        6.43     10.42 o 
   1   9  22      238.32      228.32     22.01 o 
   2   9  22      304.05      232.19     19.13 o 
   3   9  22     1087.43     1168.82     24.33 o 
   4   9  22      372.24      346.35     28.77 o 
   5   9  22      752.71      727.58     51.35 o 
   6   9  22       10.27       30.05      8.75 o 
   7   9  22      169.71      178.15     17.99 o 
   8   9  22      197.33      270.98     33.08 o 
   9   9  22       77.47       99.16     14.80 o 
  10   9  22       19.65       39.18     13.46 o 
   0  10  22      283.68      279.69     31.76 o 
   1  10  22      139.69      148.73     15.10 o 
   2  10  22      480.47      459.91     37.38 o 
   3  10  22      354.93      410.50     35.09 o 
   4  10  22      157.02      156.82     16.65 o 
   5  10  22     1019.75     1034.26     27.97 o 
   6  10  22      613.01      616.83     32.58 o 
   7  10  22      224.79      243.09     20.57 o 
   8  10  22      145.50      213.69     22.49 o 
   9  10  22      458.97      441.59     50.38 o 
   0  11  22       97.56       73.78     15.61 o 
   1  11  22      494.62      466.86     38.90 o 
   2  11  22      311.43      330.88     30.13 o 
   3  11  22       46.30       49.63      9.88 o 
   4  11  22      511.48      505.16     46.53 o 
   5  11  22      279.11      272.53     27.44 o 
   6  11  22      246.69      282.13     24.72 o 
   7  11  22      298.95      281.55     29.12 o 
   8  11  22       66.71      114.81     14.04 o 
   0  12  22      151.16      173.82     33.53 o 
   1  12  22      155.33      137.74     16.18 o 
   2  12  22       74.40       79.19     12.98 o 
   3  12  22       53.18       67.07     11.96 o 
   4  12  22       55.34       66.34     10.52 o 
   5  12  22       79.91       75.26     15.72 o 
   6  12  22        2.24       26.22      7.54 o 
   7  12  22       24.78       31.34      7.70 o 
   0  13  22      155.64      185.34     32.86 o 
   1  13  22      184.73      166.13     18.54 o 
   2  13  22       11.74       30.60      9.65 o 
   3  13  22        2.74       11.58     12.72 o 
   4  13  22      141.23      140.91     15.96 o 
   5  13  22        9.23       37.65     13.47 o 
   6  13  22       55.58       62.76     12.65 o 
   0  14  22      412.02      401.31     56.96 o 
   1  14  22      185.12      151.98     20.24 o 
   2  14  22      135.60      134.08     19.66 o 
   3  14  22       58.41       76.69     14.24 o 
   4  14  22      241.48      239.27     26.66 o 
   5  14  22      379.53      383.30     46.25 o 
   0  15  22        4.15       26.00     19.32 o 
   1  15  22      203.60      235.20     28.89 o 
   2  15  22       11.28       38.79     13.79 o 
   3  15  22       99.61       68.94     24.47 o 
   1   0  23     2141.25     2210.79     44.59 o 
   2   0  23     2265.98     2506.82     53.48 o 
   3   0  23      438.07      379.21     36.25 o 
   4   0  23      687.81      609.33     61.53 o 
   5   0  23        7.75       18.48      7.26 o 
   6   0  23       22.75       23.73     10.89 o 
   7   0  23      330.45      317.95     36.13 o 
   8   0  23      485.51      492.94     53.93 o 
   9   0  23      614.93      700.20     57.71 o 
  10   0  23       12.25       29.88     19.98 o 
  11   0  23       51.73       73.35     19.19 o 
   0   1  23      301.21      301.97     25.81 o 
   1   1  23     1134.07     1062.01     21.63 o 
   2   1  23     2821.89     2836.11     46.26 o 
   3   1  23     1231.76     1170.23     25.39 o 
   4   1  23      127.20      126.82     12.74 o 
   5   1  23      977.72      958.98     29.58 o 
   6   1  23      185.84      180.10     15.65 o 
   7   1  23      179.62      205.17     21.38 o 
   8   1  23      518.91      549.08     42.23 o 
   9   1  23      190.68      226.06     20.18 o 
  10   1  23        7.60       28.06     10.34 o 
  11   1  23      257.44      245.22     28.05 o 
   0   2  23       29.97       33.93     13.20 o 
   1   2  23       62.06       48.70      8.39 o 
   2   2  23       81.71       86.73      8.27 o 
   3   2  23      189.20      186.20     13.60 o 
   4   2  23     1223.72     1209.83     29.85 o 
   5   2  23      845.32     1015.14     66.64 o 
   6   2  23      534.34      592.59     25.75 o 
   7   2  23        0.77        9.84      6.71 o 
   8   2  23      125.42      147.71     11.90 o 
   9   2  23      144.81      175.66     16.21 o 
  10   2  23       19.57       30.72      9.64 o 
  11   2  23      143.50      134.41     17.54 o 
   0   3  23     3348.10     3201.84     68.10 o 
   1   3  23       34.72       35.29      8.27 o 
   2   3  23     1521.73     1553.13     24.74 o 
   3   3  23     1149.03     1130.48     31.12 o 
   4   3  23        7.44       13.51      7.14 o 
   5   3  23      331.32      299.99     22.72 o 
   6   3  23      156.68      160.11     14.25 o 
   7   3  23      249.82      279.87     23.82 o 
   8   3  23       12.07       25.96      9.16 o 
   9   3  23      336.50      325.28     31.68 o 
  10   3  23      286.16      268.04     27.44 o 
  11   3  23      175.17      157.70     19.97 o 
   0   4  23     1095.72     1076.12     27.57 o 
   1   4  23     2547.46     2629.49     36.66 o 
   2   4  23      589.21      632.13     31.32 o 
   3   4  23      355.23      338.23     25.30 o 
   4   4  23      567.98      531.77     40.52 o 
   5   4  23      617.64      616.21     35.59 o 
   6   4  23      412.16      392.14     28.35 o 
   7   4  23        4.00       23.49      7.19 o 
   8   4  23       39.80       35.64      6.90 o 
   9   4  23       46.18       43.55      9.90 o 
  10   4  23       95.74       91.51     11.81 o 
  11   4  23      248.43      193.11     20.54 o 
   0   5  23      858.08      780.56     46.30 o 
   1   5  23     1306.26     1191.55     30.89 o 
   2   5  23       73.82       88.08     12.17 o 
   3   5  23      560.39      490.86     36.20 o 
   4   5  23       10.50        8.67      7.66 o 
   5   5  23      110.34       95.37     14.17 o 
   6   5  23      157.61      128.17     13.36 o 
   7   5  23      181.25      202.33     24.41 o 
   8   5  23       54.66       60.93      9.90 o 
   9   5  23      208.25      205.36     22.25 o 
  10   5  23      383.32      354.09     31.03 o 
  11   5  23       25.69       28.29      9.65 o 
   0   6  23     1221.01     1237.13     35.90 o 
   1   6  23       18.55       20.79      6.05 o 
   2   6  23      350.38      327.87     25.71 o 
   3   6  23      382.15      370.95     30.83 o 
   4   6  23      534.32      443.92     39.33 o 
   5   6  23      118.81      120.71     11.99 o 
   6   6  23       59.45       84.88     10.98 o 
   7   6  23      131.41      132.26     15.55 o 
   8   6  23      495.23      492.35     32.66 o 
   9   6  23      546.00      625.82     42.37 o 
  10   6  23      275.75      255.31     26.49 o 
   0   7  23       75.56       97.86     13.10 o 
   1   7  23     1655.49     1706.77     30.20 o 
   2   7  23      916.90      979.03     27.76 o 
   3   7  23     1683.44     1623.15     39.58 o 
   4   7  23      127.73      137.78     16.07 o 
   5   7  23      434.59      395.87     33.71 o 
   6   7  23      153.86      154.31     19.10 o 
   7   7  23      111.88       87.68     15.14 o 
   8   7  23        4.53       14.83      9.25 o 
   9   7  23       27.71       42.78     11.56 o 
  10   7  23       28.25       37.00      8.12 o 
   0   8  23      870.73      835.12     36.53 o 
   1   8  23      101.57      102.40     10.31 o 
   2   8  23       82.15       67.27      8.08 o 
   3   8  23       58.26       55.32      8.73 o 
   4   8  23        6.61       15.39     12.07 o 
   5   8  23      236.05      263.45     24.00 o 
   6   8  23      235.37      209.95     20.46 o 
   7   8  23      342.63      365.25     32.70 o 
   8   8  23       22.76       28.62     12.36 o 
   9   8  23      223.45      251.36     35.94 o 
  10   8  23       10.17       32.84     11.71 o 
   0   9  23      271.15      312.63     37.94 o 
   1   9  23     1462.18     1626.99     30.94 o 
   2   9  23      168.86      160.33     12.58 o 
   3   9  23       20.39        3.59      9.70 o 
   4   9  23      591.32      589.95     54.61 o 
   5   9  23      266.17      270.81     29.58 o 
   6   9  23      336.40      367.09     33.22 o 
   7   9  23       33.50       21.63      9.95 o 
   8   9  23       17.53       -2.07     13.03 o 
   9   9  23      106.12      102.83     16.48 o 
   0  10  23      193.59      244.57     30.09 o 
   1  10  23      154.57      162.99     16.16 o 
   2  10  23       27.48       46.38      8.30 o 
   3  10  23      164.76      182.56     18.98 o 
   4  10  23       77.81       65.56     12.25 o 
   5  10  23       15.68       40.36     12.73 o 
   6  10  23       72.58       67.80     11.13 o 
   7  10  23       71.26       81.07     14.53 o 
   8  10  23       48.22       53.06      9.34 o 
   0  11  23       52.42       39.88     17.58 o 
   1  11  23      152.21      166.05     17.39 o 
   2  11  23       21.91       34.57      8.73 o 
   3  11  23      134.34      110.38     19.61 o 
   4  11  23       42.62       45.63      9.72 o 
   5  11  23       51.28       71.92     11.40 o 
   6  11  23      206.11      204.28     24.90 o 
   7  11  23       25.18       33.59     12.46 o 
   8  11  23      589.49      540.79     57.64 o 
   0  12  23      215.76      141.82     35.96 o 
   1  12  23      307.93      270.95     29.51 o 
   2  12  23       68.64       72.92     11.29 o 
   3  12  23       37.66       25.21      7.18 o 
   4  12  23      168.09      154.77     20.63 o 
   5  12  23      601.99      507.51     62.50 o 
   6  12  23      171.88      172.13     27.50 o 
   7  12  23       99.90       98.49     15.86 o 
   0  13  23       11.26       11.74     23.07 o 
   1  13  23        8.57       13.20     10.97 o 
   2  13  23       55.80       57.46     11.27 o 
   3  13  23        6.22       16.37      8.83 o 
   4  13  23       74.87       77.44     13.72 o 
   5  13  23       12.60       46.65     12.63 o 
   0  14  23       15.18       16.65     17.64 o 
   1  14  23      493.01      488.16     61.88 o 
   2  14  23        9.36       44.69     11.88 o 
   3  14  23       98.06       90.60     18.39 o 
   4  14  23       44.08       51.82     15.30 o 
   0   0  24     2032.33     2153.91     65.49 o 
   1   0  24     2595.90     2739.37     57.55 o 
   2   0  24        3.42       12.29      9.71 o 
   3   0  24     1268.48     1330.05     58.39 o 
   4   0  24      889.99      986.89     43.87 o 
   5   0  24       24.62       57.48     11.49 o 
   6   0  24     2725.69     2777.38     44.97 o 
   7   0  24       26.01       13.25     12.25 o 
   8   0  24       14.85       21.95     13.15 o 
   9   0  24       12.23       42.69     11.71 o 
  10   0  24        3.96       -3.76     15.31 o 
  11   0  24      219.46      218.19     45.41 o 
   0   1  24     1288.45     1290.46     38.91 o 
   1   1  24      658.14      709.23     23.86 o 
   2   1  24      152.18      160.62     16.84 o 
   3   1  24      126.41      128.80     11.90 o 
   4   1  24       43.77       38.22      8.24 o 
   5   1  24      329.97      336.57     29.19 o 
   6   1  24        3.44       16.34      6.71 o 
   7   1  24      142.84      126.41     12.40 o 
   8   1  24      226.27      253.13     22.54 o 
   9   1  24      137.28      139.51     20.38 o 
  10   1  24      445.87      511.40     45.18 o 
  11   1  24      216.23      205.89     28.05 o 
   0   2  24      477.19      545.68     34.30 o 
   1   2  24       80.79      104.59     13.25 o 
   2   2  24      374.69      333.52     26.02 o 
   3   2  24      442.79      462.73     23.52 o 
   4   2  24      759.26      753.27     18.20 o 
   5   2  24      211.58      181.30     17.04 o 
   6   2  24       49.15       58.42      8.51 o 
   7   2  24      227.22      253.84     23.34 o 
   8   2  24       79.80       88.54     11.00 o 
   9   2  24      339.49      318.66     29.48 o 
  10   2  24      755.29      908.73     52.56 o 
  11   2  24      247.76      285.41     33.67 o 
   0   3  24     3385.10     3345.05    107.32 o 
   1   3  24       74.20       92.35     10.92 o 
   2   3  24     1130.69      999.23     37.45 o 
   3   3  24      160.42      149.03     14.45 o 
   4   3  24      161.74      145.44     11.68 o 
   5   3  24      494.95      471.11     26.35 o 
   6   3  24      453.81      457.76     31.04 o 
   7   3  24       60.90       39.81      9.38 o 
   8   3  24      249.88      315.70     29.62 o 
   9   3  24      281.23      312.53     25.41 o 
  10   3  24      943.31     1143.55     82.35 o 
  11   3  24        2.76       20.78     10.45 o 
   0   4  24      718.91      684.59     28.27 o 
   1   4  24     1858.19     1925.44     41.98 o 
   2   4  24      493.44      549.93     34.61 o 
   3   4  24      324.97      307.77     25.50 o 
   4   4  24      157.45      144.78     14.66 o 
   5   4  24      285.13      206.26     21.41 o 
   6   4  24      357.09      366.48     29.80 o 
   7   4  24       81.43       94.28     11.46 o 
   8   4  24      108.07      137.80     15.21 o 
   9   4  24       78.79      105.38     13.15 o 
  10   4  24       85.37       88.22     14.42 o 
  11   4  24      314.75      297.19     31.22 o 
   0   5  24     1455.38     1411.39     63.73 o 
   1   5  24       82.77       91.08      7.83 o 
   2   5  24     1170.09     1208.40     25.41 o 
   3   5  24      294.40      221.85     24.82 o 
   4   5  24      199.60      164.58     17.40 o 
   5   5  24      559.03      579.56     27.91 o 
   6   5  24       67.10       59.99     11.00 o 
   7   5  24      144.58      124.99     16.53 o 
   8   5  24      146.88      165.98     14.58 o 
   9   5  24      214.03      188.86     22.44 o 
  10   5  24       97.05       91.50     15.17 o 
   0   6  24      263.29      248.19     30.30 o 
   1   6  24       40.34       36.10      6.94 o 
   2   6  24      141.10      143.08     15.19 o 
   3   6  24     1633.13     1656.64     41.98 o 
   4   6  24      419.14      430.41     30.36 o 
   5   6  24      338.33      323.71     24.66 o 
   6   6  24      238.23      192.25     19.24 o 
   7   6  24       90.02       86.25     11.34 o 
   8   6  24      389.81      350.23     30.94 o 
   9   6  24      217.63      193.30     19.52 o 
  10   6  24      185.21      211.37     31.38 o 
   0   7  24       79.37       57.87     14.11 o 
   1   7  24      361.31      345.14     25.70 o 
   2   7  24      602.57      512.80     40.91 o 
   3   7  24      803.89      758.04     53.52 o 
   4   7  24       72.80       70.64     13.26 o 
   5   7  24       55.69       68.12     10.16 o 
   6   7  24       62.16       67.88     10.43 o 
   7   7  24      496.11      465.04     48.30 o 
   8   7  24       78.16       82.66     12.21 o 
   9   7  24      174.29      212.51     21.79 o 
  10   7  24      431.98      416.04     38.75 o 
   0   8  24       73.49       69.28     12.33 o 
   1   8  24      163.50      186.54     14.04 o 
   2   8  24      417.34      395.85     27.91 o 
   3   8  24      444.94      515.05     43.18 o 
   4   8  24     1527.27     1497.53     30.36 o 
   5   8  24      149.27      176.06     20.62 o 
   6   8  24      110.99      113.57     16.74 o 
   7   8  24      122.59      121.51     17.61 o 
   8   8  24       66.50       74.47     14.77 o 
   9   8  24      111.10       84.79     15.79 o 
   0   9  24      420.36      406.95     42.25 o 
   1   9  24       10.25       21.01      9.70 o 
   2   9  24      112.25       95.30     14.60 o 
   3   9  24      127.20       76.30     21.82 o 
   4   9  24      346.81      356.41     34.68 o 
   5   9  24      118.18      121.98     16.96 o 
   6   9  24      359.63      358.46     34.55 o 
   7   9  24        7.52       16.36     10.96 o 
   8   9  24      176.45      175.21     19.58 o 
   9   9  24       49.35       75.07     16.40 o 
   0  10  24        2.44        2.44     13.13 o 
   1  10  24      365.32      373.23     30.10 o 
   2  10  24      359.46      362.75     30.62 o 
   3  10  24      285.42      258.09     25.78 o 
   4  10  24       80.38       76.58     11.85 o 
   5  10  24      208.50      214.41     23.51 o 
   6  10  24      214.81      212.54     22.33 o 
   7  10  24       13.33       26.58      8.98 o 
   8  10  24      116.77      143.39     16.68 o 
   0  11  24      508.77      493.25     72.69 o 
   1  11  24       55.48       41.45      9.68 o 
   2  11  24       64.35       55.79     11.69 o 
   3  11  24      134.94      170.92     17.81 o 
   4  11  24      489.95      436.72     38.97 o 
   5  11  24      250.93      233.26     25.10 o 
   6  11  24      504.07      542.18     59.52 o 
   7  11  24      357.35      366.96     36.08 o 
   0  12  24      306.14      334.59     43.06 o 
   1  12  24       16.69       22.50     11.45 o 
   2  12  24      155.27      155.96     18.05 o 
   3  12  24      423.09      382.32     39.52 o 
   4  12  24       74.54       67.07     17.09 o 
   5  12  24      373.51      403.93     47.67 o 
   6  12  24       54.10       39.84     15.58 o 
   0  13  24      360.87      418.35     60.90 o 
   1  13  24      140.88      130.41     17.75 o 
   2  13  24       40.57       29.56     10.71 o 
   3  13  24       71.65       95.67     16.36 o 
   4  13  24      329.69      308.87     35.46 o 
   5  13  24      156.13      160.67     28.41 o 
   0  14  24       48.44       78.74     25.46 o 
   1  14  24       25.67       44.59     14.01 o 
   2  14  24      175.71      184.08     25.95 o 
   1   0  25       64.35       40.73     18.11 o 
   2   0  25     2124.11     2096.34     66.99 o 
   3   0  25       56.67       67.57     11.91 o 
   4   0  25      146.72      184.45     20.38 o 
   5   0  25       70.62       87.18     15.52 o 
   6   0  25      447.27      409.19     40.43 o 
   7   0  25      136.81      183.54     22.65 o 
   8   0  25      307.83      352.82     44.40 o 
   9   0  25      179.38      156.66     32.21 o 
  10   0  25      500.83      551.58     75.87 o 
  11   0  25      353.11      381.57     70.18 o 
   0   1  25      321.86      340.33     48.51 o 
   1   1  25      352.23      401.08     35.58 o 
   2   1  25      345.34      358.78     32.14 o 
   3   1  25        8.19       24.77      7.05 o 
   4   1  25      866.83      992.27     26.20 o 
   5   1  25      726.12      674.80     53.24 o 
   6   1  25      134.49      127.09     13.04 o 
   7   1  25       29.90       27.75      7.08 o 
   8   1  25      200.34      248.96     20.90 o 
   9   1  25      153.06      154.79     16.37 o 
  10   1  25      110.58      114.68     13.14 o 
  11   1  25      537.83      552.91     64.76 o 
   0   2  25       32.87       23.06     19.75 o 
   1   2  25      626.65      637.36     45.03 o 
   2   2  25      482.45      486.01     40.85 o 
   3   2  25     2151.64     2138.22     34.66 o 
   4   2  25      128.69      125.52     11.95 o 
   5   2  25      426.13      403.37     30.26 o 
   6   2  25        1.79       17.64      7.58 o 
   7   2  25       84.20       96.17     10.89 o 
   8   2  25       52.94       53.92     10.89 o 
   9   2  25       92.59      102.15     14.52 o 
  10   2  25       78.83       83.82     13.17 o 
   0   3  25     1074.28     1049.61     46.57 o 
   1   3  25      269.55      250.14     22.36 o 
   2   3  25     1514.38     1513.82     39.71 o 
   3   3  25      186.37      205.88     15.72 o 
   4   3  25        0.87       21.82      5.91 o 
   5   3  25      190.44      201.50     13.40 o 
   6   3  25      103.07      121.87     10.88 o 
   7   3  25      143.13      157.34     17.34 o 
   8   3  25      299.92      275.47     27.10 o 
   9   3  25      132.10      134.79     17.88 o 
  10   3  25      244.51      191.58     28.72 o 
   0   4  25      360.44      347.31     30.12 o 
   1   4  25      243.74      206.49     21.69 o 
   2   4  25      687.86      618.01     51.51 o 
   3   4  25       39.04       34.67      6.82 o 
   4   4  25       35.37       42.43      6.92 o 
   5   4  25       94.98       77.65      8.53 o 
   6   4  25       57.60       64.00     11.46 o 
   7   4  25      128.18      149.82     17.32 o 
   8   4  25      169.43      179.35     19.01 o 
   9   4  25       26.27       31.75      7.56 o 
  10   4  25      115.54      110.67     15.58 o 
   0   5  25       69.68       62.34     20.81 o 
   1   5  25      194.53      176.10     22.04 o 
   2   5  25      151.17      177.68     17.31 o 
   3   5  25      578.75      564.69     49.24 o 
   4   5  25      256.93      220.94     18.19 o 
   5   5  25      296.50      244.24     21.30 o 
   6   5  25       20.06       26.01      5.92 o 
   7   5  25       46.39       42.45      8.87 o 
   8   5  25      261.61      260.56     24.41 o 
   9   5  25      193.39      156.59     18.41 o 
  10   5  25       51.26       45.97     13.46 o 
   0   6  25      321.82      281.99     34.14 o 
   1   6  25      229.80      200.99     15.86 o 
   2   6  25      380.87      416.44     35.56 o 
   3   6  25      529.76      434.14     39.96 o 
   4   6  25       80.65      110.47     13.93 o 
   5   6  25      985.78      944.20     54.88 o 
   6   6  25        7.90        6.20      9.22 o 
   7   6  25      320.91      354.15     31.39 o 
   8   6  25       32.95       30.70     11.49 o 
   9   6  25      213.99      208.47     23.56 o 
  10   6  25       18.66       19.82     18.38 o 
   0   7  25      544.91      533.73     49.49 o 
   1   7  25      225.49      240.85     23.45 o 
   2   7  25       75.51       68.51     13.70 o 
   3   7  25      168.68      149.52     21.70 o 
   4   7  25      417.45      375.39     39.42 o 
   5   7  25      212.42      224.55     26.29 o 
   6   7  25       18.69       43.42     10.68 o 
   7   7  25       16.81       38.16     10.31 o 
   8   7  25      678.71      758.63     37.88 o 
   9   7  25      269.78      308.99     25.65 o 
   0   8  25       26.27       -7.45     14.26 o 
   1   8  25      472.47      467.84     35.84 o 
   2   8  25      708.93      754.30     60.58 o 
   3   8  25      280.00      244.57     22.67 o 
   4   8  25      891.41      866.15     43.34 o 
   5   8  25      114.60      148.07     18.09 o 
   6   8  25       72.18       75.54      9.34 o 
   7   8  25       89.66       78.13     12.63 o 
   8   8  25      447.70      506.48     48.40 o 
   9   8  25      399.93      399.41     44.46 o 
   0   9  25      143.91      196.75     25.22 o 
   1   9  25        8.24       36.02      8.78 o 
   2   9  25       58.51       56.64      9.68 o 
   3   9  25      200.61      195.71     28.56 o 
   4   9  25      132.61      124.78     14.55 o 
   5   9  25       54.41       31.49     13.77 o 
   6   9  25       87.08       79.53     12.59 o 
   7   9  25       34.99       53.27     10.54 o 
   8   9  25      175.61      181.16     24.52 o 
   0  10  25      239.65      214.88     37.99 o 
   1  10  25      108.88      117.84     15.29 o 
   2  10  25      143.77      143.24     16.79 o 
   3  10  25      452.21      416.10     41.64 o 
   4  10  25      810.11      912.73     49.56 o 
   5  10  25      558.35      559.61     50.23 o 
   6  10  25       92.85       89.35     14.99 o 
   7  10  25      322.77      357.07     32.91 o 
   0  11  25       26.84       29.02     12.19 o 
   1  11  25      103.16       92.57     14.16 o 
   2  11  25        9.90       12.87      8.48 o 
   3  11  25       56.96       45.81     12.83 o 
   4  11  25      162.08      135.38     19.37 o 
   5  11  25       15.18       22.37      9.33 o 
   6  11  25       29.42       20.39     17.56 o 
   0  12  25        0.05       30.27     14.29 o 
   1  12  25      223.98      208.17     22.53 o 
   2  12  25      381.28      389.72     38.05 o 
   3  12  25      689.77      692.75     64.07 o 
   4  12  25      449.96      429.59     50.44 o 
   5  12  25      129.58       99.32     17.56 o 
   0  13  25      418.83      395.69     57.98 o 
   1  13  25      175.68      211.10     23.61 o 
   2  13  25      189.05      143.49     22.72 o 
   3  13  25      110.43      112.91     19.00 o 
   0   0  26      384.85      458.11     90.42 o 
   1   0  26      183.81      170.65     29.90 o 
   2   0  26      426.05      431.36     61.33 o 
   3   0  26     1385.03     1444.09     44.34 o 
   4   0  26       47.49       58.73     14.61 o 
   5   0  26        0.22       19.87      9.31 o 
   6   0  26      379.40      342.75     36.26 o 
   7   0  26        6.70        9.96     10.68 o 
   8   0  26      315.81      283.31     43.13 o 
   9   0  26      275.88      317.41     44.96 o 
  10   0  26       34.32       63.79     17.55 o 
   0   1  26       75.50       82.95     14.93 o 
   1   1  26      123.73      108.46     16.60 o 
   2   1  26      599.13      629.48     32.64 o 
   3   1  26      326.07      311.54     26.74 o 
   4   1  26      194.18      177.53     15.26 o 
   5   1  26      256.86      235.49     23.39 o 
   6   1  26      357.20      350.17     27.66 o 
   7   1  26      143.89      139.03     13.22 o 
   8   1  26      174.41      227.56     22.10 o 
   9   1  26      171.80      152.13     19.74 o 
  10   1  26      100.24      109.00     17.97 o 
   0   2  26     2307.56     2354.22     51.50 o 
   1   2  26       97.84      122.46     14.08 o 
   2   2  26     2192.50     2313.58     49.92 o 
   3   2  26      744.09      776.86     25.76 o 
   4   2  26      195.16      163.57     15.62 o 
   5   2  26       51.91       39.86      6.99 o 
   6   2  26      112.07      130.52     13.45 o 
   7   2  26       21.71       39.75      8.76 o 
   8   2  26       46.63       67.78      9.86 o 
   9   2  26       13.68       28.23     10.68 o 
  10   2  26       42.98       37.72     12.17 o 
   0   3  26     1523.53     1657.21     49.70 o 
   1   3  26      470.58      444.54     41.92 o 
   2   3  26       12.07       25.76      9.42 o 
   3   3  26      231.80      249.82     19.44 o 
   4   3  26      157.12      145.06     15.72 o 
   5   3  26      206.87      194.64     15.41 o 
   6   3  26      318.44      327.46     30.00 o 
   7   3  26       18.57       29.43      7.98 o 
   8   3  26      553.31      538.29     42.09 o 
   9   3  26        8.44       19.67      8.85 o 
  10   3  26       10.19       32.17     11.82 o 
   0   4  26      999.40      996.09     47.59 o 
   1   4  26       40.59       40.64     10.82 o 
   2   4  26     1787.72     1873.58     44.00 o 
   3   4  26       95.04      127.09     11.34 o 
   4   4  26       90.96       83.88     14.20 o 
   5   4  26       59.27       78.21     10.36 o 
   6   4  26      617.29      595.96     31.78 o 
   7   4  26       88.59       53.62     15.44 o 
   8   4  26       24.60       49.97     11.82 o 
   9   4  26       31.51       42.88     10.74 o 
  10   4  26      492.25      450.33     60.69 o 
   0   5  26      178.90      161.85     29.60 o 
   1   5  26       57.44       49.79      9.21 o 
   2   5  26      797.73      786.36     45.30 o 
   3   5  26      131.57      141.09     14.63 o 
   4   5  26      864.45      903.56     37.49 o 
   5   5  26      178.35      184.53     16.23 o 
   6   5  26       36.35       32.40      8.46 o 
   7   5  26      116.49      110.10     14.54 o 
   8   5  26       24.77       35.49      8.44 o 
   9   5  26       92.39       81.05     12.18 o 
   0   6  26       80.16       77.08     15.03 o 
   1   6  26       38.70       44.05      8.50 o 
   2   6  26      308.26      294.80     26.47 o 
   3   6  26      503.41      472.28     44.80 o 
   4   6  26      281.10      276.19     27.65 o 
   5   6  26      240.62      266.48     24.89 o 
   6   6  26      524.98      464.52     46.99 o 
   7   6  26       45.86       35.42      9.82 o 
   8   6  26      117.67      119.32     16.39 o 
   9   6  26        4.39       18.34      7.30 o 
   0   7  26      625.38      642.57     72.16 o 
   1   7  26      377.66      393.77     35.05 o 
   2   7  26       65.07       51.87     10.53 o 
   3   7  26      510.62      507.32     41.53 o 
   4   7  26       83.35       77.98     13.76 o 
   5   7  26       18.75       34.40     11.47 o 
   6   7  26       86.24       83.40     14.30 o 
   7   7  26       62.96       62.32      9.24 o 
   8   7  26        1.10       24.99      9.70 o 
   9   7  26       38.30       32.07     18.70 o 
   0   8  26      423.53      378.66     54.23 o 
   1   8  26       71.94       52.17      9.63 o 
   2   8  26      132.82      115.45     17.01 o 
   3   8  26      352.95      300.50     30.31 o 
   4   8  26      305.11      287.92     28.76 o 
   5   8  26       36.37       46.76     16.33 o 
   6   8  26      368.73      373.74     33.76 o 
   7   8  26       72.87       82.52     13.58 o 
   8   8  26      148.22      132.33     19.45 o 
   0   9  26      114.59       85.86     17.16 o 
   1   9  26      533.33      516.44     42.93 o 
   2   9  26      377.83      375.45     38.43 o 
   3   9  26      195.69      144.12     23.38 o 
   4   9  26      615.00      619.19     58.56 o 
   5   9  26       45.12       61.72     11.09 o 
   6   9  26       13.13        9.68     11.16 o 
   7   9  26       14.67       31.33     10.28 o 
   0  10  26     1663.71     1820.09     45.31 o 
   1  10  26       60.58       62.34     10.05 o 
   2  10  26      685.55      756.98     52.58 o 
   3  10  26       97.32       93.11     16.50 o 
   4  10  26      196.48      160.78     18.33 o 
   5  10  26      141.81      128.00     16.15 o 
   6  10  26      212.46      221.26     25.52 o 
   0  11  26        7.07       14.08     15.87 o 
   1  11  26        6.63       23.73     11.18 o 
   2  11  26       14.10       25.33     10.36 o 
   3  11  26       41.74       47.40     12.03 o 
   4  11  26      166.92      151.12     18.99 o 
   5  11  26       12.27       30.83      9.38 o 
   0  12  26        7.40        2.75     13.43 o 
   1  12  26       94.64       94.48     17.18 o 
   2  12  26       75.05       85.81     13.35 o 
   3  12  26      291.58      257.65     37.02 o 
   4  12  26       84.81       92.81     14.89 o 
   0  13  26      114.10       92.91     24.78 o 
   1  13  26      397.67      401.44     41.06 o 
   2  13  26      226.61      236.45     30.21 o 
   1   0  27      631.51      633.34     84.15 o 
   2   0  27      139.34      112.50     43.96 o 
   3   0  27      279.15      252.83     34.28 o 
   4   0  27      155.75      134.54     16.81 o 
   5   0  27      654.75      838.39     55.87 o 
   6   0  27      511.10      463.86     57.10 o 
   7   0  27      464.46      495.00     63.75 o 
   8   0  27        8.46       21.67      9.77 o 
   9   0  27      245.31      248.07     55.13 o 
  10   0  27      543.44      421.10     77.86 o 
   0   1  27        6.13       14.48     12.34 o 
   1   1  27       20.48       30.74     15.34 o 
   2   1  27       70.45       64.78     11.15 o 
   3   1  27      230.20      169.18     18.91 o 
   4   1  27       29.95       35.97      5.94 o 
   5   1  27      168.53      141.59     13.21 o 
   6   1  27       78.42       96.41     13.32 o 
   7   1  27      338.17      359.76     30.78 o 
   8   1  27      127.09      147.96     15.63 o 
   9   1  27       10.85       37.78     12.03 o 
  10   1  27        0.12       40.08     33.61 o 
   0   2  27       28.92       23.55     14.72 o 
   1   2  27       10.49       29.37      8.52 o 
   2   2  27       61.96       63.93     11.11 o 
   3   2  27       76.24       74.76     11.58 o 
   4   2  27      107.91      100.09      9.79 o 
   5   2  27       72.38       62.79      8.97 o 
   6   2  27      205.90      228.21     24.68 o 
   7   2  27       23.76       34.91      8.53 o 
   8   2  27      113.21      126.93     14.92 o 
   9   2  27      137.75      131.42     18.63 o 
   0   3  27      609.36      620.20     63.66 o 
   1   3  27      495.36      453.09     41.24 o 
   2   3  27      196.86      202.41     21.73 o 
   3   3  27      107.58      108.54     14.81 o 
   4   3  27       50.87       66.63     10.54 o 
   5   3  27      732.35      868.96     40.23 o 
   6   3  27      166.15      218.56     26.52 o 
   7   3  27      237.07      232.06     24.67 o 
   8   3  27       77.64       74.73      8.87 o 
   9   3  27      181.48      208.27     30.07 o 
   0   4  27      249.70      217.16     33.16 o 
   1   4  27      343.17      305.21     27.70 o 
   2   4  27      267.30      223.11     22.02 o 
   3   4  27        7.15       19.16     13.77 o 
   4   4  27      462.77      453.92     36.00 o 
   5   4  27        0.41       11.22      6.54 o 
   6   4  27      173.24      176.04     23.38 o 
   7   4  27       70.34       72.21     13.94 o 
   8   4  27       91.78      112.06     18.34 o 
   9   4  27       46.65       66.41     13.34 o 
   0   5  27      218.67      216.58     42.82 o 
   1   5  27      353.08      385.51     35.06 o 
   2   5  27       74.90       65.29      9.15 o 
   3   5  27      152.71      143.35     14.32 o 
   4   5  27      152.19      167.43     15.60 o 
   5   5  27       48.68       52.53      9.93 o 
   6   5  27      123.78      140.75     14.90 o 
   7   5  27      316.80      303.89     34.38 o 
   8   5  27      202.46      194.58     28.00 o 
   9   5  27       55.24       51.83     15.70 o 
   0   6  27      830.27      873.73     37.37 o 
   1   6  27      159.80      176.56     15.40 o 
   2   6  27       61.01       73.53     15.60 o 
   3   6  27      119.57      131.61     16.82 o 
   4   6  27      493.00      478.35     39.53 o 
   5   6  27      116.33       86.92     15.99 o 
   6   6  27       26.72       34.83      7.43 o 
   7   6  27      212.84      181.43     22.58 o 
   8   6  27      211.74      202.36     25.72 o 
   0   7  27       85.50       86.61     14.35 o 
   1   7  27      360.86      311.68     28.04 o 
   2   7  27       10.49       -6.85     10.56 o 
   3   7  27      159.25      159.87     15.25 o 
   4   7  27      210.13      220.15     25.95 o 
   5   7  27      112.68      128.11     21.53 o 
   6   7  27       52.75       53.40     14.22 o 
   7   7  27       80.89       98.42     11.53 o 
   8   7  27       38.09       25.04     11.03 o 
   0   8  27      108.12       99.44     18.26 o 
   1   8  27       97.79      103.82     15.30 o 
   2   8  27      117.06      112.34     17.50 o 
   3   8  27       32.51       40.33     11.20 o 
   4   8  27      228.43      186.47     23.93 o 
   5   8  27       52.42       53.57     12.80 o 
   6   8  27       16.99       38.56     10.94 o 
   7   8  27       52.66       75.92     15.03 o 
   0   9  27      448.20      440.81     46.59 o 
   1   9  27      823.17      916.53     67.57 o 
   2   9  27      285.80      269.52     29.53 o 
   3   9  27      269.54      283.30     24.24 o 
   4   9  27      176.80      141.62     23.40 o 
   5   9  27       48.05       64.28     14.52 o 
   6   9  27       10.26       43.43     13.05 o 
   7   9  27      272.13      287.83     60.67 o 
   0  10  27      483.88      443.69     60.82 o 
   1  10  27      206.61      214.22     24.26 o 
   2  10  27      189.63      182.19     21.26 o 
   3  10  27      105.65      114.15     15.25 o 
   4  10  27      225.13      224.90     26.76 o 
   5  10  27       20.23       14.51     13.13 o 
   6  10  27      249.28      202.58     35.22 o 
   0  11  27       96.64       92.33     22.07 o 
   1  11  27       12.42       34.96     10.76 o 
   2  11  27       14.97       27.76     11.60 o 
   3  11  27      265.14      290.19     35.42 o 
   4  11  27       62.32       55.23     11.22 o 
   0  12  27      318.56      248.23     49.15 o 
   1  12  27       27.58       50.60     10.22 o 
   2  12  27      361.47      287.40     41.36 o 
   3  12  27      172.16      164.41     31.11 o 
   0   0  28       20.72       31.15     20.06 o 
   1   0  28      213.48      207.23     67.70 o 
   2   0  28       33.68       42.64     13.81 o 
   3   0  28      439.53      489.64     75.67 o 
   4   0  28      225.32      184.26     26.65 o 
   5   0  28        0.01       13.26     11.07 o 
   6   0  28      331.70      317.19     34.89 o 
   7   0  28       17.52       41.66     11.33 o 
   8   0  28      408.74      359.48     45.76 o 
   9   0  28        3.59        9.09     19.16 o 
   0   1  28       11.30       44.02     21.69 o 
   1   1  28        5.42        8.91     11.85 o 
   2   1  28      268.57      253.33     25.04 o 
   3   1  28       86.35       80.07     13.27 o 
   4   1  28      168.61      150.07     15.96 o 
   5   1  28       60.17       49.82      8.47 o 
   6   1  28      426.24      401.76     38.58 o 
   7   1  28       53.13       60.62     11.29 o 
   8   1  28      398.49      419.83     34.80 o 
   9   1  28      541.63      684.25     43.40 o 
   0   2  28       68.83       58.21     15.55 o 
   1   2  28       83.05       65.25     10.64 o 
   2   2  28      143.28      176.25     21.90 o 
   3   2  28      209.91      199.83     24.21 o 
   4   2  28      101.89      105.62     14.45 o 
   5   2  28      290.93      327.76     27.26 o 
   6   2  28      142.66      164.35     17.99 o 
   7   2  28      246.04      264.56     25.39 o 
   8   2  28       98.68       94.12     13.47 o 
   9   2  28      548.04      582.51     49.11 o 
   0   3  28      351.47      331.14     43.01 o 
   1   3  28      181.79      196.86     21.23 o 
   2   3  28      296.63      320.12     26.20 o 
   3   3  28      226.05      193.17     19.83 o 
   4   3  28       63.51       78.13     15.44 o 
   5   3  28       32.12       50.53     17.33 o 
   6   3  28       43.46       42.04      9.08 o 
   7   3  28       30.98       49.78     11.93 o 
   8   3  28       14.64       33.99     10.44 o 
   9   3  28      328.24      330.27     36.58 o 
   0   4  28      416.09      417.22     62.84 o 
   1   4  28      626.10      712.97     45.39 o 
   2   4  28      328.53      257.78     25.08 o 
   3   4  28       66.00       61.25      9.51 o 
   4   4  28       50.22       44.71      7.68 o 
   5   4  28      172.64      168.49     19.16 o 
   6   4  28       34.73       38.89      8.45 o 
   7   4  28      305.65      296.64     34.54 o 
   8   4  28       81.63       96.21     17.23 o 
   0   5  28       20.49       11.43     12.55 o 
   1   5  28      108.93       89.73     17.61 o 
   2   5  28      138.61      112.62     16.72 o 
   3   5  28      309.70      310.26     35.39 o 
   4   5  28        5.56       24.67      9.91 o 
   5   5  28       91.28       76.36     13.52 o 
   6   5  28       11.13       28.49     12.39 o 
   7   5  28      871.55     1049.52     66.67 o 
   8   5  28      118.32      119.72     15.76 o 
   0   6  28       48.66       57.23     27.78 o 
   1   6  28      192.17      186.09     23.61 o 
   2   6  28      128.59      159.88     16.78 o 
   3   6  28       82.04       77.12     11.65 o 
   4   6  28      118.08      140.39     23.04 o 
   5   6  28      233.90      182.26     23.26 o 
   6   6  28       10.48       29.43      9.65 o 
   7   6  28       55.39       68.78     12.29 o 
   8   6  28      166.86      181.70     26.46 o 
   0   7  28      261.40      163.05     30.10 o 
   1   7  28        9.70       30.32      8.84 o 
   2   7  28      295.92      282.58     29.58 o 
   3   7  28       63.25       74.60     13.64 o 
   4   7  28       53.34       37.04     11.48 o 
   5   7  28       90.43       68.53     13.39 o 
   6   7  28      150.74      168.84     21.86 o 
   7   7  28      180.71      187.52     23.27 o 
   0   8  28      115.54       89.79     25.92 o 
   1   8  28      348.25      318.17     29.92 o 
   2   8  28      308.55      290.05     29.07 o 
   3   8  28      463.85      383.40     49.23 o 
   4   8  28      285.53      318.05     35.22 o 
   5   8  28      147.62      153.89     21.37 o 
   6   8  28       69.89       55.63     14.19 o 
   7   8  28      230.03      215.18     66.79 o 
   0   9  28       61.06       47.51     17.71 o 
   1   9  28      453.87      494.88     46.40 o 
   2   9  28        5.44       28.69      8.87 o 
   3   9  28       40.18       51.76      9.20 o 
   4   9  28       54.30       57.60     11.97 o 
   5   9  28       49.74       61.17     13.27 o 
   6   9  28      133.34      141.53     23.31 o 
   0  10  28       36.17       40.36     18.65 o 
   1  10  28       40.31       39.72     12.23 o 
   2  10  28      135.17      114.90     16.05 o 
   3  10  28       14.09       27.50     14.23 o 
   4  10  28       20.37       18.70      9.80 o 
   5  10  28       16.64        9.40     13.30 o 
   0  11  28        2.91       26.54      9.73 o 
   1  11  28      317.99      281.27     48.61 o 
   2  11  28      379.14      343.57     36.59 o 
   3  11  28       24.04       34.62     11.62 o 
   1   0  29       62.35       46.92     19.55 o 
   2   0  29       31.47       28.75     23.02 o 
   3   0  29      299.06      321.20     54.29 o 
   4   0  29      448.92      433.37     71.93 o 
   5   0  29        1.21        0.00     18.29 o 
   6   0  29      307.41      274.16     36.55 o 
   7   0  29       79.50       81.67     17.31 o 
   8   0  29        6.17        4.71     21.11 o 
   0   1  29        0.55       19.20     18.94 o 
   1   1  29      194.18      194.53     24.18 o 
   2   1  29      647.13      723.24     71.42 o 
   3   1  29      125.65      134.11     19.97 o 
   4   1  29      165.33      154.69     16.98 o 
   5   1  29        3.58       21.03      9.20 o 
   6   1  29        1.40       11.46      9.25 o 
   7   1  29       48.91       61.28     11.77 o 
   8   1  29      133.02      160.42     20.26 o 
   0   2  29      107.90      100.03     69.76 o 
   1   2  29      384.78      368.07     40.13 o 
   2   2  29      269.50      298.64     32.59 o 
   3   2  29       84.09       76.28     14.45 o 
   4   2  29      172.60      204.01     24.86 o 
   5   2  29       27.05       29.36      9.09 o 
   6   2  29      210.66      236.13     22.82 o 
   7   2  29      114.07      118.85     14.05 o 
   8   2  29      163.04      128.08     15.54 o 
   0   3  29      116.83      131.82     24.44 o 
   1   3  29        9.83       29.33     14.28 o 
   2   3  29      225.68      280.47     29.94 o 
   3   3  29       72.87       80.68     12.97 o 
   4   3  29      349.38      345.96     35.71 o 
   5   3  29       90.39      103.15     15.81 o 
   6   3  29      138.72      159.60     16.17 o 
   7   3  29       34.57       50.71     10.29 o 
   8   3  29      182.45      163.30     17.99 o 
   0   4  29       71.31       96.94     23.38 o 
   1   4  29      209.57      168.99     19.14 o 
   2   4  29      155.91      136.37     20.56 o 
   3   4  29      181.43      163.84     20.23 o 
   4   4  29       40.57       52.86     10.40 o 
   5   4  29       81.90       93.12     19.12 o 
   6   4  29      289.32      250.51     37.69 o 
   7   4  29      167.77      166.61     23.24 o 
   8   4  29      407.02      475.33     45.38 o 
   0   5  29      715.20      751.25    150.37 o 
   1   5  29      137.47      129.02     19.22 o 
   2   5  29      419.93      463.47     43.66 o 
   3   5  29       49.96       64.42     11.72 o 
   4   5  29       88.26       97.43     15.96 o 
   5   5  29       38.74       66.02     14.05 o 
   6   5  29      194.74      172.18     22.86 o 
   7   5  29      214.77      227.61     36.16 o 
   0   6  29      500.89      465.99     73.86 o 
   1   6  29      344.38      335.69     42.59 o 
   2   6  29      161.56      151.73     19.45 o 
   3   6  29      101.24      121.15     18.67 o 
   4   6  29      154.53      138.11     16.79 o 
   5   6  29      382.43      371.98     38.02 o 
   6   6  29        5.26       29.49     10.30 o 
   7   6  29      155.68      134.52     25.37 o 
   0   7  29        4.75       16.43     18.83 o 
   1   7  29      112.04      105.87     16.02 o 
   2   7  29       67.17       62.28     11.02 o 
   3   7  29      380.66      381.43     37.76 o 
   4   7  29       94.76      102.13     14.44 o 
   5   7  29       42.67       43.17     12.05 o 
   6   7  29      117.23      132.23     15.17 o 
   0   8  29      121.25       87.08     19.24 o 
   1   8  29       91.25       74.80     13.22 o 
   2   8  29      187.75      169.51     20.65 o 
   3   8  29       65.86       42.78     12.63 o 
   4   8  29       61.06       99.06     19.44 o 
   5   8  29      139.41      140.73     20.15 o 
   6   8  29       82.98      106.21     38.94 o 
   0   9  29       77.88       70.96     20.28 o 
   1   9  29      138.17      113.40     23.62 o 
   2   9  29       75.98       93.05     14.53 o 
   3   9  29      296.27      268.29     39.31 o 
   4   9  29        7.99       23.61     11.49 o 
   5   9  29      366.53      321.83     44.87 o 
   0  10  29       17.49       33.05     20.83 o 
   1  10  29       96.62       71.27     15.85 o 
   2  10  29      235.44      194.69     29.75 o 
   3  10  29       88.18       67.82     15.51 o 
   0  11  29       46.68       48.20     32.70 o 
   0   0  30     2247.33     2330.33     79.90 o 
   1   0  30       11.52       73.36     29.11 o 
   2   0  30       15.49       38.61     19.42 o 
   3   0  30       17.27       31.95     16.15 o 
   4   0  30      327.07      218.20     35.79 o 
   5   0  30     1303.28     1496.04     84.32 o 
   6   0  30       61.65       51.40     15.37 o 
   7   0  30     1167.67     1380.78     48.71 o 
   8   0  30       32.87       53.61     17.31 o 
   0   1  30     1875.83     2000.51     82.24 o 
   1   1  30       11.83       19.87     13.23 o 
   2   1  30       87.87       69.88     14.02 o 
   3   1  30      484.39      485.77     61.87 o 
   4   1  30       52.96       73.49     15.04 o 
   5   1  30       99.73       86.25     15.54 o 
   6   1  30       62.65       66.38     13.01 o 
   7   1  30       82.06       76.07     11.93 o 
   8   1  30      117.30      117.97     19.17 o 
   0   2  30      342.69      327.36     63.08 o 
   1   2  30       11.72       29.42     13.01 o 
   2   2  30      615.93      607.93     62.85 o 
   3   2  30       11.54       29.38     14.00 o 
   4   2  30       24.17       18.35     14.05 o 
   5   2  30      313.91      279.16     31.46 o 
   6   2  30       52.54       46.11      9.02 o 
   7   2  30      168.39      179.41     25.23 o 
   0   3  30      118.06      149.65     26.26 o 
   1   3  30      314.87      383.57     43.31 o 
   2   3  30       70.58       72.77     16.87 o 
   3   3  30      165.52      168.67     23.28 o 
   4   3  30      155.64      128.05     22.90 o 
   5   3  30       21.34       34.93      7.40 o 
   6   3  30       24.65       36.15     11.69 o 
   7   3  30      306.14      293.55     29.23 o 
   0   4  30      225.29      195.03     31.70 o 
   1   4  30      676.64      741.32     57.00 o 
   2   4  30       33.29       48.39     10.23 o 
   3   4  30      458.24      414.38     50.57 o 
   4   4  30       76.77       57.75     12.88 o 
   5   4  30       90.34      104.18     20.78 o 
   6   4  30      417.01      366.21     51.48 o 
   7   4  30      335.23      293.72     42.38 o 
   0   5  30       20.91       37.42     11.81 o 
   1   5  30       42.51       34.18     11.26 o 
   2   5  30      146.01      119.28     16.96 o 
   3   5  30      128.07       96.31     19.69 o 
   4   5  30      451.44      446.98     48.44 o 
   5   5  30      303.00      285.09     42.04 o 
   6   5  30      504.55      447.53     67.16 o 
   7   5  30      160.37      169.86     46.37 o 
   0   6  30      807.39      945.18    143.27 o 
   1   6  30       86.16       95.15     16.00 o 
   2   6  30      144.46      110.96     19.67 o 
   3   6  30       20.97       32.02     10.24 o 
   4   6  30       52.50       46.18     17.73 o 
   5   6  30      174.93      172.78     22.04 o 
   6   6  30      103.22      105.05     16.92 o 
   0   7  30      287.25      279.42     45.97 o 
   1   7  30      106.56      101.48     16.98 o 
   2   7  30       19.15       26.36     15.33 o 
   3   7  30        9.54       17.59     10.64 o 
   4   7  30       82.04       97.89     16.79 o 
   5   7  30       10.47       39.78     11.63 o 
   0   8  30      128.49      128.72     35.78 o 
   1   8  30      320.93      341.53     46.58 o 
   2   8  30       47.99       52.25     11.62 o 
   3   8  30      726.82      818.48     63.24 o 
   4   8  30      226.16      200.85     31.72 o 
   0   9  30       23.42        0.95     17.20 o 
   1   9  30      386.86      439.47     55.47 o 
   2   9  30      217.83      194.73     24.86 o 
   3   9  30      198.29      182.03     26.49 o 
   0  10  30      176.22      165.74     46.04 o 
   1  10  30      119.19      196.72     43.76 o 
   1   0  31       36.23       80.54     27.97 o 
   2   0  31       67.08       53.19     25.13 o 
   3   0  31       49.57       28.78     21.98 o 
   4   0  31       74.38      111.14     42.20 o 
   5   0  31        8.68        6.43     31.16 o 
   6   0  31      935.30     1022.10    115.14 o 
   7   0  31      237.41      224.30     34.13 o 
   0   1  31      206.22      191.87     45.57 o 
   1   1  31       70.88       89.04     20.50 o 
   2   1  31      150.66      137.30     25.87 o 
   3   1  31       74.99      147.14     28.64 o 
   4   1  31       44.39       57.32     14.65 o 
   5   1  31       97.22      115.94     21.94 o 
   6   1  31        7.87        7.96     14.26 o 
   7   1  31      100.14       53.90     11.53 o 
   0   2  31        0.01        5.69     17.69 o 
   1   2  31       22.38       26.65     13.82 o 
   2   2  31      505.36      467.62     64.85 o 
   3   2  31      278.54      271.52     39.81 o 
   4   2  31      270.30      231.78     41.34 o 
   5   2  31      376.17      376.85     45.27 o 
   6   2  31        2.53       24.30     12.10 o 
   7   2  31      364.28      362.24     66.71 o 
   0   3  31        3.80      -17.06     24.78 o 
   1   3  31      178.93      141.08     20.02 o 
   2   3  31      119.43      122.98     18.87 o 
   3   3  31       87.01       80.76     13.88 o 
   4   3  31      134.38      107.89     19.87 o 
   5   3  31      117.84      141.30     20.91 o 
   6   3  31       87.25       74.82     13.12 o 
   0   4  31      169.22      156.81     34.35 o 
   1   4  31      163.61      141.14     23.55 o 
   2   4  31      335.32      314.66     41.78 o 
   3   4  31       59.38       60.32     13.19 o 
   4   4  31      277.13      289.41     30.05 o 
   5   4  31      116.03       67.73     14.28 o 
   6   4  31      284.14      276.65     43.06 o 
   0   5  31       42.63       39.66     22.48 o 
   1   5  31      127.47      111.75     15.43 o 
   2   5  31       30.31       27.19     15.07 o 
   3   5  31       74.77       57.73     15.45 o 
   4   5  31       96.36      128.17     20.27 o 
   5   5  31       60.74       82.96     16.17 o 
   6   5  31      372.20      332.93     87.08 o 
   0   6  31      113.51      118.29     15.57 o 
   1   6  31      208.41      185.28     28.71 o 
   2   6  31      266.84      258.85     31.15 o 
   3   6  31      124.01      143.73     28.07 o 
   4   6  31      353.74      345.51     39.14 o 
   5   6  31      288.79      310.67     32.21 o 
   0   7  31        9.65       27.79     16.46 o 
   1   7  31      297.83      312.84     27.73 o 
   2   7  31        6.48       20.92     14.58 o 
   3   7  31      196.04      206.06     21.36 o 
   4   7  31       60.00       83.68     13.34 o 
   0   8  31        7.64        6.77     18.85 o 
   1   8  31       13.80       24.70     10.20 o 
   2   8  31       16.28       32.70     12.96 o 
   3   8  31       12.01       42.24     12.74 o 
   0   9  31      345.52      261.31     98.19 o 
   0   0  32      777.88      803.66    201.56 o 
   1   0  32        9.11       38.26     17.25 o 
   2   0  32        4.24       20.28     25.15 o 
   3   0  32       27.71       71.61     26.59 o 
   4   0  32        0.40       38.66     24.01 o 
   5   0  32        5.76       30.83     18.02 o 
   6   0  32       32.65       54.29     26.79 o 
   0   1  32       90.63       72.92     23.34 o 
   1   1  32       34.99       51.09     12.36 o 
   2   1  32        7.91       21.79     24.05 o 
   3   1  32      410.11      372.12     61.46 o 
   4   1  32       18.32       47.75     15.61 o 
   5   1  32      136.43      124.50     22.18 o 
   6   1  32       84.20       79.05     19.01 o 
   0   2  32       31.87       62.80     20.30 o 
   1   2  32       26.92       39.75     14.20 o 
   2   2  32       92.78      110.63     20.96 o 
   3   2  32       66.02       76.32     19.77 o 
   4   2  32       66.74       93.46     22.30 o 
   5   2  32      111.19       84.54     21.88 o 
   6   2  32       25.33       19.36     14.10 o 
   0   3  32      193.41      219.20     69.16 o 
   1   3  32       41.54       31.51     15.77 o 
   2   3  32      224.00      224.93     28.99 o 
   3   3  32      298.42      298.10     39.21 o 
   4   3  32      223.93      232.72     34.68 o 
   5   3  32      389.29      425.32     57.59 o 
   0   4  32       85.24       65.81     27.79 o 
   1   4  32      103.51       93.08     20.63 o 
   2   4  32       67.05       58.19     12.42 o 
   3   4  32       62.14       70.29     13.45 o 
   4   4  32       28.28       45.44     17.16 o 
   5   4  32      253.62      246.44     38.44 o 
   0   5  32       31.61       40.55     16.88 o 
   1   5  32       38.68       32.31     12.10 o 
   2   5  32       13.45       28.80     12.20 o 
   3   5  32       29.03       42.56     15.11 o 
   4   5  32        8.98       43.05     15.78 o 
   0   6  32       59.74       67.75     21.70 o 
   1   6  32       86.22       66.78     13.25 o 
   2   6  32       81.01       52.08     17.04 o 
   3   6  32      612.80      571.13     71.88 o 
   4   6  32       24.87       -2.84     40.39 o 
   0   7  32      235.61      179.58     43.11 o 
   1   7  32      262.48      195.54     35.19 o 
   2   7  32        1.03       40.94     14.61 o 
   1   0  33      297.56      332.80     86.11 o 
   2   0  33      400.91      438.65     95.11 o 
   3   0  33       13.98       24.17     18.55 o 
   4   0  33        0.19       24.01     25.55 o 
   5   0  33        0.33       39.37     34.02 o 
   0   1  33       32.10       80.46     34.51 o 
   1   1  33       92.17       65.83     16.44 o 
   2   1  33      116.20      181.80     30.46 o 
   3   1  33       41.77       45.52     16.53 o 
   4   1  33       28.78       18.76     12.79 o 
   0   2  33      602.93      600.78     94.67 o 
   1   2  33      588.42      625.09     77.58 o 
   2   2  33       70.07       71.89     17.76 o 
   3   2  33      134.91      102.79     24.05 o 
   4   2  33      147.86      146.05     23.64 o 
   0   3  33       84.22       58.46     18.42 o 
   1   3  33      255.10      255.86     39.49 o 
   2   3  33        1.57       17.98     11.76 o 
   3   3  33      207.93      177.92     27.92 o 
   4   3  33      377.37      333.70     42.29 o 
   0   4  33       41.66       69.81     52.37 o 
   1   4  33       89.95      107.26     21.42 o 
   2   4  33       84.86      126.65     24.78 o 
   3   4  33      231.22      215.23     32.07 o 
   0   5  33        2.90       13.25     30.56 o 
   1   5  33      322.20      348.53     50.93 o 
   2   5  33       65.91       82.68     25.30 o 
   3   5  33      150.95      100.53     34.63 o 
   0   6  33        4.38       32.58     15.87 o 
   1   6  33      130.91      126.16     22.36 o 
   0   0  34       23.05       -5.52     34.23 o 
   1   0  34      389.27      298.45     49.73 o 
   2   0  34      137.30       51.74     35.18 o 
   3   0  34      323.15      239.50     61.98 o 
   0   1  34        5.82       31.13     22.63 o 
   1   1  34      410.97      294.53     38.80 o 
   2   1  34       41.01       82.18     15.48 o 
   3   1  34      567.18      495.65     63.30 o 
   0   2  34       39.25       44.55     19.58 o 
   1   2  34       75.40       96.90     19.65 o 
   2   2  34      304.78      288.86     44.61 o 
   0   3  34        0.40        0.38     35.34 o 
   1   3  34      165.96      142.39     26.42 o 
   2   3  34       80.99       68.38     21.64 o 
   0   4  34        7.42       10.62     16.60 o 
                                                 
